# Supplementary material for: Seasonal variations in bird selection pressure on prey colouration
Source: Oecologia. 2021 Jul 28;196(4):1017–26. doi: 10.1007/s00442-021-04994-9 (PMC8367932; doi:10.1007/s00442-021-04994-9)
Supplement: Supplementary file 1 — Supplementary file1 (XLS 465 kb) [file 442_2021_4994_MOESM1_ESM.xls]

## Sheet: Metadata
Seasonal variations in bird selection pressure on prey colouration
Elena L. Zvereva* and Mikhail V. Kozlov
Department of Biology, University of Turku, FI-20014, Turku, Finland
*Corresponding author: Elena Zvereva (elezve@utu.fi), Department of Biology, University of Turku, FI-20014, Turku, Finland; tel. +358503427587
Online resource 1: Data on bird attacks on plasticine models.
Column 1: Locality (near Turku or near Kustavi).
Column 2: Block (1 to 5; nested within locality).
Column 3: Grouping (single: one model in a tree; group: 4 models in a tree).
Column 4: Tree species (birch: Betula pubescens; pine: Pinus sylvestris).
Column 5: Colour of the model.
Column 6: Sequential number of a record (1 to 18).
Column 7: Date of the record.
Column 8: Number of days elapsed from the previous record.
Column 9: Number of beak marks.
Column 10: Score of model conspicuousness (from 1, the model that was found first, to 4, the model that was found last). These data exist only for models that were exposed in groups.

## Sheet: Data
Turku	1	group	birch	yellow	1	29-May	7	0	.
Turku	1	group	birch	red	1	29-May	7	0	.
Turku	1	group	birch	black	1	29-May	7	0	.
Turku	1	group	birch	green	1	29-May	7	0	.
Turku	1	single	birch	yellow	1	29-May	7	0	.
Turku	1	single	birch	red	1	29-May	7	0	.
Turku	1	single	birch	black	1	29-May	7	0	.
Turku	1	single	birch	green	1	29-May	7	1	.
Turku	1	group	pine	yellow	1	29-May	7	0	.
Turku	1	group	pine	red	1	29-May	7	0	.
Turku	1	group	pine	black	1	29-May	7	0	.
Turku	1	group	pine	green	1	29-May	7	0	.
Turku	1	single	pine	yellow	1	29-May	7	0	.
Turku	1	single	pine	red	1	29-May	7	0	.
Turku	1	single	pine	black	1	29-May	7	0	.
Turku	1	single	pine	green	1	29-May	7	1	.
Turku	1	group	birch	yellow	2	5-June	7	0	1
Turku	1	group	birch	red	2	5-June	7	0	4
Turku	1	group	birch	black	2	5-June	7	0	3
Turku	1	group	birch	green	2	5-June	7	0	2
Turku	1	single	birch	yellow	2	5-June	7	3	.
Turku	1	single	birch	red	2	5-June	7	0	.
Turku	1	single	birch	black	2	5-June	7	0	.
Turku	1	single	birch	green	2	5-June	7	0	.
Turku	1	group	pine	yellow	2	5-June	7	0	4
Turku	1	group	pine	red	2	5-June	7	0	1
Turku	1	group	pine	black	2	5-June	7	0	2
Turku	1	group	pine	green	2	5-June	7	0	3
Turku	1	single	pine	yellow	2	5-June	7	0	.
Turku	1	single	pine	red	2	5-June	7	0	.
Turku	1	single	pine	black	2	5-June	7	5	.
Turku	1	single	pine	green	2	5-June	7	0	.
Turku	1	group	birch	yellow	3	12-June	7	0	1
Turku	1	group	birch	red	3	12-June	7	0	3
Turku	1	group	birch	black	3	12-June	7	0	4
Turku	1	group	birch	green	3	12-June	7	0	2
Turku	1	single	birch	yellow	3	12-June	7	0	.
Turku	1	single	birch	red	3	12-June	7	0	.
Turku	1	single	birch	black	3	12-June	7	0	.
Turku	1	single	birch	green	3	12-June	7	0	.
Turku	1	group	pine	yellow	3	12-June	7	0	3
Turku	1	group	pine	red	3	12-June	7	0	1
Turku	1	group	pine	black	3	12-June	7	0	2
Turku	1	group	pine	green	3	12-June	7	0	4
Turku	1	single	pine	yellow	3	12-June	7	0	.
Turku	1	single	pine	red	3	12-June	7	0	.
Turku	1	single	pine	black	3	12-June	7	6	.
Turku	1	single	pine	green	3	12-June	7	1	.
Turku	1	group	birch	yellow	4	19-June	7	0	1
Turku	1	group	birch	red	4	19-June	7	0	3
Turku	1	group	birch	black	4	19-June	7	0	4
Turku	1	group	birch	green	4	19-June	7	0	2
Turku	1	single	birch	yellow	4	19-June	7	0	.
Turku	1	single	birch	red	4	19-June	7	2	.
Turku	1	single	birch	black	4	19-June	7	2	.
Turku	1	single	birch	green	4	19-June	7	0	.
Turku	1	group	pine	yellow	4	19-June	7	0	4
Turku	1	group	pine	red	4	19-June	7	0	1
Turku	1	group	pine	black	4	19-June	7	0	2
Turku	1	group	pine	green	4	19-June	7	0	3
Turku	1	single	pine	yellow	4	19-June	7	0	.
Turku	1	single	pine	red	4	19-June	7	0	.
Turku	1	single	pine	black	4	19-June	7	1	.
Turku	1	single	pine	green	4	19-June	7	0	.
Turku	1	group	birch	yellow	5	26-June	7	0	4
Turku	1	group	birch	red	5	26-June	7	2	1
Turku	1	group	birch	black	5	26-June	7	0	2
Turku	1	group	birch	green	5	26-June	7	0	3
Turku	1	single	birch	yellow	5	26-June	7	0	.
Turku	1	single	birch	red	5	26-June	7	0	.
Turku	1	single	birch	black	5	26-June	7	0	.
Turku	1	single	birch	green	5	26-June	7	4	.
Turku	1	group	pine	yellow	5	26-June	7	0	3
Turku	1	group	pine	red	5	26-June	7	0	1
Turku	1	group	pine	black	5	26-June	7	0	2
Turku	1	group	pine	green	5	26-June	7	0	4
Turku	1	single	pine	yellow	5	26-June	7	2	.
Turku	1	single	pine	red	5	26-June	7	0	.
Turku	1	single	pine	black	5	26-June	7	3	.
Turku	1	single	pine	green	5	26-June	7	5	.
Turku	1	group	birch	yellow	6	3-July	7	0	1
Turku	1	group	birch	red	6	3-July	7	0	4
Turku	1	group	birch	black	6	3-July	7	0	3
Turku	1	group	birch	green	6	3-July	7	0	2
Turku	1	single	birch	yellow	6	3-July	7	0	.
Turku	1	single	birch	red	6	3-July	7	0	.
Turku	1	single	birch	black	6	3-July	7	0	.
Turku	1	single	birch	green	6	3-July	7	0	.
Turku	1	group	pine	yellow	6	3-July	7	0	3
Turku	1	group	pine	red	6	3-July	7	0	1
Turku	1	group	pine	black	6	3-July	7	0	2
Turku	1	group	pine	green	6	3-July	7	0	4
Turku	1	single	pine	yellow	6	3-July	7	0	.
Turku	1	single	pine	red	6	3-July	7	0	.
Turku	1	single	pine	black	6	3-July	7	2	.
Turku	1	single	pine	green	6	3-July	7	3	.
Turku	1	group	birch	yellow	7	10-July	7	0	1
Turku	1	group	birch	red	7	10-July	7	0	3
Turku	1	group	birch	black	7	10-July	7	0	2
Turku	1	group	birch	green	7	10-July	7	0	4
Turku	1	single	birch	yellow	7	10-July	7	0	.
Turku	1	single	birch	red	7	10-July	7	0	.
Turku	1	single	birch	black	7	10-July	7	2	.
Turku	1	single	birch	green	7	10-July	7	0	.
Turku	1	group	pine	yellow	7	10-July	7	2	2
Turku	1	group	pine	red	7	10-July	7	0	1
Turku	1	group	pine	black	7	10-July	7	2	3
Turku	1	group	pine	green	7	10-July	7	0	4
Turku	1	single	pine	yellow	7	10-July	7	0	.
Turku	1	single	pine	red	7	10-July	7	2	.
Turku	1	single	pine	black	7	10-July	7	7	.
Turku	1	single	pine	green	7	10-July	7	1	.
Turku	1	group	birch	yellow	8	17-July	7	0	1
Turku	1	group	birch	red	8	17-July	7	0	3
Turku	1	group	birch	black	8	17-July	7	0	4
Turku	1	group	birch	green	8	17-July	7	0	2
Turku	1	single	birch	yellow	8	17-July	7	0	.
Turku	1	single	birch	red	8	17-July	7	5	.
Turku	1	single	birch	black	8	17-July	7	1	.
Turku	1	single	birch	green	8	17-July	7	0	.
Turku	1	group	pine	yellow	8	17-July	7	1	3
Turku	1	group	pine	red	8	17-July	7	0	1
Turku	1	group	pine	black	8	17-July	7	1	2
Turku	1	group	pine	green	8	17-July	7	0	4
Turku	1	single	pine	yellow	8	17-July	7	0	.
Turku	1	single	pine	red	8	17-July	7	2	.
Turku	1	single	pine	black	8	17-July	7	7	.
Turku	1	single	pine	green	8	17-July	7	4	.
Turku	1	group	birch	yellow	9	23-July	6	0	1
Turku	1	group	birch	red	9	23-July	6	1	2
Turku	1	group	birch	black	9	23-July	6	0	3
Turku	1	group	birch	green	9	23-July	6	0	4
Turku	1	single	birch	yellow	9	23-July	6	0	.
Turku	1	single	birch	red	9	23-July	6	0	.
Turku	1	single	birch	black	9	23-July	6	4	.
Turku	1	single	birch	green	9	23-July	6	4	.
Turku	1	group	pine	yellow	9	23-July	6	0	3
Turku	1	group	pine	red	9	23-July	6	0	1
Turku	1	group	pine	black	9	23-July	6	0	2
Turku	1	group	pine	green	9	23-July	6	0	4
Turku	1	single	pine	yellow	9	23-July	6	0	.
Turku	1	single	pine	red	9	23-July	6	0	.
Turku	1	single	pine	black	9	23-July	6	0	.
Turku	1	single	pine	green	9	23-July	6	0	.
Turku	1	group	birch	yellow	10	31-July	8	0	1
Turku	1	group	birch	red	10	31-July	8	0	2
Turku	1	group	birch	black	10	31-July	8	1	4
Turku	1	group	birch	green	10	31-July	8	1	3
Turku	1	single	birch	yellow	10	31-July	8	0	.
Turku	1	single	birch	red	10	31-July	8	7	.
Turku	1	single	birch	black	10	31-July	8	4	.
Turku	1	single	birch	green	10	31-July	8	4	.
Turku	1	group	pine	yellow	10	31-July	8	5	2
Turku	1	group	pine	red	10	31-July	8	5	1
Turku	1	group	pine	black	10	31-July	8	0	3
Turku	1	group	pine	green	10	31-July	8	0	4
Turku	1	single	pine	yellow	10	31-July	8	0	.
Turku	1	single	pine	red	10	31-July	8	0	.
Turku	1	single	pine	black	10	31-July	8	0	.
Turku	1	single	pine	green	10	31-July	8	9	.
Turku	1	group	birch	yellow	11	7-August	7	0	1
Turku	1	group	birch	red	11	7-August	7	6	2
Turku	1	group	birch	black	11	7-August	7	0	3
Turku	1	group	birch	green	11	7-August	7	0	4
Turku	1	single	birch	yellow	11	7-August	7	5	.
Turku	1	single	birch	red	11	7-August	7	0	.
Turku	1	single	birch	black	11	7-August	7	0	.
Turku	1	single	birch	green	11	7-August	7	0	.
Turku	1	group	pine	yellow	11	7-August	7	10	3
Turku	1	group	pine	red	11	7-August	7	5	1
Turku	1	group	pine	black	11	7-August	7	6	2
Turku	1	group	pine	green	11	7-August	7	6	4
Turku	1	single	pine	yellow	11	7-August	7	0	.
Turku	1	single	pine	red	11	7-August	7	12	.
Turku	1	single	pine	black	11	7-August	7	0	.
Turku	1	single	pine	green	11	7-August	7	5	.
Turku	1	group	birch	yellow	12	14-August	7	4	1
Turku	1	group	birch	red	12	14-August	7	3	2
Turku	1	group	birch	black	12	14-August	7	0	4
Turku	1	group	birch	green	12	14-August	7	0	3
Turku	1	single	birch	yellow	12	14-August	7	1	.
Turku	1	single	birch	red	12	14-August	7	1	.
Turku	1	single	birch	black	12	14-August	7	5	.
Turku	1	single	birch	green	12	14-August	7	4	.
Turku	1	group	pine	yellow	12	14-August	7	12	2
Turku	1	group	pine	red	12	14-August	7	13	1
Turku	1	group	pine	black	12	14-August	7	7	3
Turku	1	group	pine	green	12	14-August	7	2	4
Turku	1	single	pine	yellow	12	14-August	7	0	.
Turku	1	single	pine	red	12	14-August	7	1	.
Turku	1	single	pine	black	12	14-August	7	0	.
Turku	1	single	pine	green	12	14-August	7	2	.
Turku	1	group	birch	yellow	13	21-August	2	1	1
Turku	1	group	birch	red	13	21-August	2	5	4
Turku	1	group	birch	black	13	21-August	2	2	2
Turku	1	group	birch	green	13	21-August	2	3	3
Turku	1	single	birch	yellow	13	21-August	2	0	.
Turku	1	single	birch	red	13	21-August	2	0	.
Turku	1	single	birch	black	13	21-August	2	3	.
Turku	1	single	birch	green	13	21-August	2	5	.
Turku	1	group	pine	yellow	13	21-August	2	12	3
Turku	1	group	pine	red	13	21-August	2	5	1
Turku	1	group	pine	black	13	21-August	2	6	2
Turku	1	group	pine	green	13	21-August	2	3	4
Turku	1	single	pine	yellow	13	21-August	2	0	.
Turku	1	single	pine	red	13	21-August	2	0	.
Turku	1	single	pine	black	13	21-August	2	4	.
Turku	1	single	pine	green	13	21-August	2	1	.
Turku	1	group	birch	yellow	14	28-August	7	0	3
Turku	1	group	birch	red	14	28-August	7	0	1
Turku	1	group	birch	black	14	28-August	7	0	4
Turku	1	group	birch	green	14	28-August	7	1	2
Turku	1	single	birch	yellow	14	28-August	7	0	.
Turku	1	single	birch	red	14	28-August	7	0	.
Turku	1	single	birch	black	14	28-August	7	1	.
Turku	1	single	birch	green	14	28-August	7	0	.
Turku	1	group	pine	yellow	14	28-August	7	0	3
Turku	1	group	pine	red	14	28-August	7	1	1
Turku	1	group	pine	black	14	28-August	7	0	2
Turku	1	group	pine	green	14	28-August	7	1	4
Turku	1	single	pine	yellow	14	28-August	7	0	.
Turku	1	single	pine	red	14	28-August	7	0	.
Turku	1	single	pine	black	14	28-August	7	0	.
Turku	1	single	pine	green	14	28-August	7	0	.
Turku	1	group	birch	yellow	15	3-September	6	0	1
Turku	1	group	birch	red	15	3-September	6	0	2
Turku	1	group	birch	black	15	3-September	6	0	3
Turku	1	group	birch	green	15	3-September	6	0	4
Turku	1	single	birch	yellow	15	3-September	6	0	.
Turku	1	single	birch	red	15	3-September	6	1	.
Turku	1	single	birch	black	15	3-September	6	0	.
Turku	1	single	birch	green	15	3-September	6	1	.
Turku	1	group	pine	yellow	15	3-September	6	0	4
Turku	1	group	pine	red	15	3-September	6	0	1
Turku	1	group	pine	black	15	3-September	6	0	2
Turku	1	group	pine	green	15	3-September	6	0	3
Turku	1	single	pine	yellow	15	3-September	6	0	.
Turku	1	single	pine	red	15	3-September	6	0	.
Turku	1	single	pine	black	15	3-September	6	5	.
Turku	1	single	pine	green	15	3-September	6	0	.
Turku	1	group	birch	yellow	16	11-September	8	0	2
Turku	1	group	birch	red	16	11-September	8	4	1
Turku	1	group	birch	black	16	11-September	8	3	4
Turku	1	group	birch	green	16	11-September	8	0	3
Turku	1	single	birch	yellow	16	11-September	8	0	.
Turku	1	single	birch	red	16	11-September	8	0	.
Turku	1	single	birch	black	16	11-September	8	1	.
Turku	1	single	birch	green	16	11-September	8	0	.
Turku	1	group	pine	yellow	16	11-September	8	0	4
Turku	1	group	pine	red	16	11-September	8	0	1
Turku	1	group	pine	black	16	11-September	8	0	3
Turku	1	group	pine	green	16	11-September	8	0	2
Turku	1	single	pine	yellow	16	11-September	8	0	.
Turku	1	single	pine	red	16	11-September	8	0	.
Turku	1	single	pine	black	16	11-September	8	2	.
Turku	1	single	pine	green	16	11-September	8	0	.
Turku	1	group	birch	yellow	17	18-September	7	2	1
Turku	1	group	birch	red	17	18-September	7	7	4
Turku	1	group	birch	black	17	18-September	7	6	3
Turku	1	group	birch	green	17	18-September	7	6	2
Turku	1	single	birch	yellow	17	18-September	7	0	.
Turku	1	single	birch	red	17	18-September	7	1	.
Turku	1	single	birch	black	17	18-September	7	0	.
Turku	1	single	birch	green	17	18-September	7	4	.
Turku	1	group	pine	yellow	17	18-September	7	0	4
Turku	1	group	pine	red	17	18-September	7	0	1
Turku	1	group	pine	black	17	18-September	7	0	3
Turku	1	group	pine	green	17	18-September	7	0	2
Turku	1	single	pine	yellow	17	18-September	7	0	.
Turku	1	single	pine	red	17	18-September	7	0	.
Turku	1	single	pine	black	17	18-September	7	0	.
Turku	1	single	pine	green	17	18-September	7	0	.
Turku	1	group	birch	yellow	18	24-September	6	0	3
Turku	1	group	birch	red	18	24-September	6	0	1
Turku	1	group	birch	black	18	24-September	6	0	2
Turku	1	group	birch	green	18	24-September	6	0	4
Turku	1	single	birch	yellow	18	24-September	6	0	.
Turku	1	single	birch	red	18	24-September	6	0	.
Turku	1	single	birch	black	18	24-September	6	0	.
Turku	1	single	birch	green	18	24-September	6	1	.
Turku	1	group	pine	yellow	18	24-September	6	0	2
Turku	1	group	pine	red	18	24-September	6	0	1
Turku	1	group	pine	black	18	24-September	6	0	3
Turku	1	group	pine	green	18	24-September	6	0	4
Turku	1	single	pine	yellow	18	24-September	6	0	.
Turku	1	single	pine	red	18	24-September	6	0	.
Turku	1	single	pine	black	18	24-September	6	2	.
Turku	1	single	pine	green	18	24-September	6	0	.
Turku	2	group	birch	yellow	1	29-May	7	0	.
Turku	2	group	birch	red	1	29-May	7	0	.
Turku	2	group	birch	black	1	29-May	7	0	.
Turku	2	group	birch	green	1	29-May	7	0	.
Turku	2	single	birch	yellow	1	29-May	7	0	.
Turku	2	single	birch	red	1	29-May	7	0	.
Turku	2	single	birch	black	1	29-May	7	0	.
Turku	2	single	birch	green	1	29-May	7	0	.
Turku	2	group	pine	yellow	1	29-May	7	0	.
Turku	2	group	pine	red	1	29-May	7	0	.
Turku	2	group	pine	black	1	29-May	7	0	.
Turku	2	group	pine	green	1	29-May	7	0	.
Turku	2	single	pine	yellow	1	29-May	7	0	.
Turku	2	single	pine	red	1	29-May	7	0	.
Turku	2	single	pine	black	1	29-May	7	0	.
Turku	2	single	pine	green	1	29-May	7	0	.
Turku	2	group	birch	yellow	2	5-June	7	0	1
Turku	2	group	birch	red	2	5-June	7	0	3
Turku	2	group	birch	black	2	5-June	7	0	4
Turku	2	group	birch	green	2	5-June	7	0	2
Turku	2	single	birch	yellow	2	5-June	7	0	.
Turku	2	single	birch	red	2	5-June	7	0	.
Turku	2	single	birch	black	2	5-June	7	0	.
Turku	2	single	birch	green	2	5-June	7	0	.
Turku	2	group	pine	yellow	2	5-June	7	0	1
Turku	2	group	pine	red	2	5-June	7	0	3
Turku	2	group	pine	black	2	5-June	7	0	4
Turku	2	group	pine	green	2	5-June	7	0	2
Turku	2	single	pine	yellow	2	5-June	7	0	.
Turku	2	single	pine	red	2	5-June	7	0	.
Turku	2	single	pine	black	2	5-June	7	0	.
Turku	2	single	pine	green	2	5-June	7	0	.
Turku	2	group	birch	yellow	3	12-June	7	0	3
Turku	2	group	birch	red	3	12-June	7	0	2
Turku	2	group	birch	black	3	12-June	7	0	4
Turku	2	group	birch	green	3	12-June	7	0	1
Turku	2	single	birch	yellow	3	12-June	7	0	.
Turku	2	single	birch	red	3	12-June	7	0	.
Turku	2	single	birch	black	3	12-June	7	0	.
Turku	2	single	birch	green	3	12-June	7	0	.
Turku	2	group	pine	yellow	3	12-June	7	0	2
Turku	2	group	pine	red	3	12-June	7	0	1
Turku	2	group	pine	black	3	12-June	7	0	4
Turku	2	group	pine	green	3	12-June	7	0	3
Turku	2	single	pine	yellow	3	12-June	7	0	.
Turku	2	single	pine	red	3	12-June	7	0	.
Turku	2	single	pine	black	3	12-June	7	0	.
Turku	2	single	pine	green	3	12-June	7	0	.
Turku	2	group	birch	yellow	4	19-June	7	0	2
Turku	2	group	birch	red	4	19-June	7	0	1
Turku	2	group	birch	black	4	19-June	7	0	4
Turku	2	group	birch	green	4	19-June	7	0	3
Turku	2	single	birch	yellow	4	19-June	7	0	.
Turku	2	single	birch	red	4	19-June	7	0	.
Turku	2	single	birch	black	4	19-June	7	0	.
Turku	2	single	birch	green	4	19-June	7	0	.
Turku	2	group	pine	yellow	4	19-June	7	0	2
Turku	2	group	pine	red	4	19-June	7	0	1
Turku	2	group	pine	black	4	19-June	7	0	3
Turku	2	group	pine	green	4	19-June	7	0	4
Turku	2	single	pine	yellow	4	19-June	7	0	.
Turku	2	single	pine	red	4	19-June	7	0	.
Turku	2	single	pine	black	4	19-June	7	0	.
Turku	2	single	pine	green	4	19-June	7	0	.
Turku	2	group	birch	yellow	5	26-June	7	4	3
Turku	2	group	birch	red	5	26-June	7	3	1
Turku	2	group	birch	black	5	26-June	7	0	2
Turku	2	group	birch	green	5	26-June	7	0	4
Turku	2	single	birch	yellow	5	26-June	7	0	.
Turku	2	single	birch	red	5	26-June	7	0	.
Turku	2	single	birch	black	5	26-June	7	0	.
Turku	2	single	birch	green	5	26-June	7	0	.
Turku	2	group	pine	yellow	5	26-June	7	0	2
Turku	2	group	pine	red	5	26-June	7	0	1
Turku	2	group	pine	black	5	26-June	7	0	4
Turku	2	group	pine	green	5	26-June	7	1	3
Turku	2	single	pine	yellow	5	26-June	7	0	.
Turku	2	single	pine	red	5	26-June	7	0	.
Turku	2	single	pine	black	5	26-June	7	0	.
Turku	2	single	pine	green	5	26-June	7	0	.
Turku	2	group	birch	yellow	6	3-July	7	0	2
Turku	2	group	birch	red	6	3-July	7	1	1
Turku	2	group	birch	black	6	3-July	7	0	4
Turku	2	group	birch	green	6	3-July	7	0	3
Turku	2	single	birch	yellow	6	3-July	7	0	.
Turku	2	single	birch	red	6	3-July	7	0	.
Turku	2	single	birch	black	6	3-July	7	0	.
Turku	2	single	birch	green	6	3-July	7	0	.
Turku	2	group	pine	yellow	6	3-July	7	0	2
Turku	2	group	pine	red	6	3-July	7	0	1
Turku	2	group	pine	black	6	3-July	7	0	3
Turku	2	group	pine	green	6	3-July	7	0	4
Turku	2	single	pine	yellow	6	3-July	7	1	.
Turku	2	single	pine	red	6	3-July	7	0	.
Turku	2	single	pine	black	6	3-July	7	3	.
Turku	2	single	pine	green	6	3-July	7	0	.
Turku	2	group	birch	yellow	7	10-July	7	1	2
Turku	2	group	birch	red	7	10-July	7	0	1
Turku	2	group	birch	black	7	10-July	7	0	3
Turku	2	group	birch	green	7	10-July	7	0	4
Turku	2	single	birch	yellow	7	10-July	7	0	.
Turku	2	single	birch	red	7	10-July	7	0	.
Turku	2	single	birch	black	7	10-July	7	0	.
Turku	2	single	birch	green	7	10-July	7	0	.
Turku	2	group	pine	yellow	7	10-July	7	0	4
Turku	2	group	pine	red	7	10-July	7	0	2
Turku	2	group	pine	black	7	10-July	7	2	3
Turku	2	group	pine	green	7	10-July	7	0	1
Turku	2	single	pine	yellow	7	10-July	7	1	.
Turku	2	single	pine	red	7	10-July	7	0	.
Turku	2	single	pine	black	7	10-July	7	0	.
Turku	2	single	pine	green	7	10-July	7	0	.
Turku	2	group	birch	yellow	8	17-July	7	0	2
Turku	2	group	birch	red	8	17-July	7	0	1
Turku	2	group	birch	black	8	17-July	7	0	3
Turku	2	group	birch	green	8	17-July	7	0	4
Turku	2	single	birch	yellow	8	17-July	7	2	.
Turku	2	single	birch	red	8	17-July	7	0	.
Turku	2	single	birch	black	8	17-July	7	0	.
Turku	2	single	birch	green	8	17-July	7	0	.
Turku	2	group	pine	yellow	8	17-July	7	1	2
Turku	2	group	pine	red	8	17-July	7	1	1
Turku	2	group	pine	black	8	17-July	7	1	4
Turku	2	group	pine	green	8	17-July	7	5	3
Turku	2	single	pine	yellow	8	17-July	7	0	.
Turku	2	single	pine	red	8	17-July	7	0	.
Turku	2	single	pine	black	8	17-July	7	1	.
Turku	2	single	pine	green	8	17-July	7	2	.
Turku	2	group	birch	yellow	9	23-July	6	0	3
Turku	2	group	birch	red	9	23-July	6	0	1
Turku	2	group	birch	black	9	23-July	6	1	4
Turku	2	group	birch	green	9	23-July	6	0	2
Turku	2	single	birch	yellow	9	23-July	6	0	.
Turku	2	single	birch	red	9	23-July	6	0	.
Turku	2	single	birch	black	9	23-July	6	0	.
Turku	2	single	birch	green	9	23-July	6	7	.
Turku	2	group	pine	yellow	9	23-July	6	0	2
Turku	2	group	pine	red	9	23-July	6	0	1
Turku	2	group	pine	black	9	23-July	6	1	3
Turku	2	group	pine	green	9	23-July	6	0	4
Turku	2	single	pine	yellow	9	23-July	6	0	.
Turku	2	single	pine	red	9	23-July	6	1	.
Turku	2	single	pine	black	9	23-July	6	0	.
Turku	2	single	pine	green	9	23-July	8	1	.
Turku	2	group	birch	yellow	10	31-July	8	5	4
Turku	2	group	birch	red	10	31-July	8	0	1
Turku	2	group	birch	black	10	31-July	8	4	3
Turku	2	group	birch	green	10	31-July	8	0	2
Turku	2	single	birch	yellow	10	31-July	8	2	.
Turku	2	single	birch	red	10	31-July	8	10	.
Turku	2	single	birch	black	10	31-July	8	4	.
Turku	2	single	birch	green	10	31-July	8	2	.
Turku	2	group	pine	yellow	10	31-July	8	3	2
Turku	2	group	pine	red	10	31-July	8	0	1
Turku	2	group	pine	black	10	31-July	8	3	4
Turku	2	group	pine	green	10	31-July	8	0	3
Turku	2	single	pine	yellow	10	31-July	8	10	.
Turku	2	single	pine	red	10	31-July	8	0	.
Turku	2	single	pine	black	10	31-July	8	6	.
Turku	2	single	pine	green	10	31-July	8	1	.
Turku	2	group	birch	yellow	11	7-August	7	12	4
Turku	2	group	birch	red	11	7-August	7	0	1
Turku	2	group	birch	black	11	7-August	7	0	2
Turku	2	group	birch	green	11	7-August	7	0	4
Turku	2	single	birch	yellow	11	7-August	7	0	.
Turku	2	single	birch	red	11	7-August	7	4	.
Turku	2	single	birch	black	11	7-August	7	0	.
Turku	2	single	birch	green	11	7-August	7	4	.
Turku	2	group	pine	yellow	11	7-August	7	0	1
Turku	2	group	pine	red	11	7-August	7	1	2
Turku	2	group	pine	black	11	7-August	7	2	3
Turku	2	group	pine	green	11	7-August	7	0	4
Turku	2	single	pine	yellow	11	7-August	7	13	.
Turku	2	single	pine	red	11	7-August	7	0	.
Turku	2	single	pine	black	11	7-August	7	3	.
Turku	2	single	pine	green	11	7-August	7	0	.
Turku	2	group	birch	yellow	12	14-August	7	0	4
Turku	2	group	birch	red	12	14-August	7	0	1
Turku	2	group	birch	black	12	14-August	7	3	2
Turku	2	group	birch	green	12	14-August	7	3	3
Turku	2	single	birch	yellow	12	14-August	7	0	.
Turku	2	single	birch	red	12	14-August	7	12	.
Turku	2	single	birch	black	12	14-August	7	0	.
Turku	2	single	birch	green	12	14-August	7	1	.
Turku	2	group	pine	yellow	12	14-August	7	0	2
Turku	2	group	pine	red	12	14-August	7	0	1
Turku	2	group	pine	black	12	14-August	7	0	4
Turku	2	group	pine	green	12	14-August	7	0	3
Turku	2	single	pine	yellow	12	14-August	7	15	.
Turku	2	single	pine	red	12	14-August	7	0	.
Turku	2	single	pine	black	12	14-August	7	0	.
Turku	2	single	pine	green	12	14-August	7	0	.
Turku	2	group	birch	yellow	13	21-August	7	0	3
Turku	2	group	birch	red	13	21-August	7	0	1
Turku	2	group	birch	black	13	21-August	7	2	4
Turku	2	group	birch	green	13	21-August	7	2	2
Turku	2	single	birch	yellow	13	21-August	7	1	.
Turku	2	single	birch	red	13	21-August	7	13	.
Turku	2	single	birch	black	13	21-August	7	1	.
Turku	2	single	birch	green	13	21-August	7	0	.
Turku	2	group	pine	yellow	13	21-August	7	0	2
Turku	2	group	pine	red	13	21-August	7	0	1
Turku	2	group	pine	black	13	21-August	7	0	3
Turku	2	group	pine	green	13	21-August	7	0	4
Turku	2	single	pine	yellow	13	21-August	7	2	.
Turku	2	single	pine	red	13	21-August	7	0	.
Turku	2	single	pine	black	13	21-August	7	2	.
Turku	2	single	pine	green	13	21-August	7	1	.
Turku	2	group	birch	yellow	14	28-August	7	1	3
Turku	2	group	birch	red	14	28-August	7	0	1
Turku	2	group	birch	black	14	28-August	7	1	4
Turku	2	group	birch	green	14	28-August	7	0	2
Turku	2	single	birch	yellow	14	28-August	7	0	.
Turku	2	single	birch	red	14	28-August	7	0	.
Turku	2	single	birch	black	14	28-August	7	0	.
Turku	2	single	birch	green	14	28-August	7	0	.
Turku	2	group	pine	yellow	14	28-August	7	0	2
Turku	2	group	pine	red	14	28-August	7	0	1
Turku	2	group	pine	black	14	28-August	7	0	4
Turku	2	group	pine	green	14	28-August	7	0	3
Turku	2	single	pine	yellow	14	28-August	7	3	.
Turku	2	single	pine	red	14	28-August	7	0	.
Turku	2	single	pine	black	14	28-August	7	0	.
Turku	2	single	pine	green	14	28-August	7	0	.
Turku	2	group	birch	yellow	15	3-September	6	0	2
Turku	2	group	birch	red	15	3-September	6	0	1
Turku	2	group	birch	black	15	3-September	6	0	3
Turku	2	group	birch	green	15	3-September	6	2	4
Turku	2	single	birch	yellow	15	3-September	6	0	.
Turku	2	single	birch	red	15	3-September	6	0	.
Turku	2	single	birch	black	15	3-September	6	0	.
Turku	2	single	birch	green	15	3-September	6	0	.
Turku	2	group	pine	yellow	15	3-September	6	0	2
Turku	2	group	pine	red	15	3-September	6	0	1
Turku	2	group	pine	black	15	3-September	6	0	3
Turku	2	group	pine	green	15	3-September	6	0	4
Turku	2	single	pine	yellow	15	3-September	6	0	.
Turku	2	single	pine	red	15	3-September	6	0	.
Turku	2	single	pine	black	15	3-September	6	0	.
Turku	2	single	pine	green	15	3-September	6	0	.
Turku	2	group	birch	yellow	16	11-September	8	0	3
Turku	2	group	birch	red	16	11-September	8	0	1
Turku	2	group	birch	black	16	11-September	8	0	4
Turku	2	group	birch	green	16	11-September	8	0	2
Turku	2	single	birch	yellow	16	11-September	8	0	.
Turku	2	single	birch	red	16	11-September	8	0	.
Turku	2	single	birch	black	16	11-September	8	0	.
Turku	2	single	birch	green	16	11-September	8	0	.
Turku	2	group	pine	yellow	16	11-September	8	0	2
Turku	2	group	pine	red	16	11-September	8	0	1
Turku	2	group	pine	black	16	11-September	8	0	3
Turku	2	group	pine	green	16	11-September	8	0	4
Turku	2	single	pine	yellow	16	11-September	8	0	.
Turku	2	single	pine	red	16	11-September	8	0	.
Turku	2	single	pine	black	16	11-September	8	0	.
Turku	2	single	pine	green	16	11-September	8	0	.
Turku	2	group	birch	yellow	17	18-September	7	0	4
Turku	2	group	birch	red	17	18-September	7	1	1
Turku	2	group	birch	black	17	18-September	7	0	3
Turku	2	group	birch	green	17	18-September	7	0	2
Turku	2	single	birch	yellow	17	18-September	7	0	.
Turku	2	single	birch	red	17	18-September	7	0	.
Turku	2	single	birch	black	17	18-September	7	0	.
Turku	2	single	birch	green	17	18-September	7	0	.
Turku	2	group	pine	yellow	17	18-September	7	0	2
Turku	2	group	pine	red	17	18-September	7	0	1
Turku	2	group	pine	black	17	18-September	7	0	4
Turku	2	group	pine	green	17	18-September	7	0	3
Turku	2	single	pine	yellow	17	18-September	7	0	.
Turku	2	single	pine	red	17	18-September	7	0	.
Turku	2	single	pine	black	17	18-September	7	0	.
Turku	2	single	pine	green	17	18-September	7	0	.
Turku	2	group	birch	yellow	18	24-September	6	0	3
Turku	2	group	birch	red	18	24-September	6	0	1
Turku	2	group	birch	black	18	24-September	6	0	2
Turku	2	group	birch	green	18	24-September	6	0	4
Turku	2	single	birch	yellow	18	24-September	6	0	.
Turku	2	single	birch	red	18	24-September	6	0	.
Turku	2	single	birch	black	18	24-September	6	0	.
Turku	2	single	birch	green	18	24-September	6	0	.
Turku	2	group	pine	yellow	18	24-September	6	0	2
Turku	2	group	pine	red	18	24-September	6	0	1
Turku	2	group	pine	black	18	24-September	6	0	3
Turku	2	group	pine	green	18	24-September	6	0	4
Turku	2	single	pine	yellow	18	24-September	6	1	.
Turku	2	single	pine	red	18	24-September	6	0	.
Turku	2	single	pine	black	18	24-September	6	0	.
Turku	2	single	pine	green	18	24-September	6	0	.
Turku	3	group	birch	yellow	1	29-May	7	0	.
Turku	3	group	birch	red	1	29-May	7	0	.
Turku	3	group	birch	black	1	29-May	7	0	.
Turku	3	group	birch	green	1	29-May	7	0	.
Turku	3	single	birch	yellow	1	29-May	7	0	.
Turku	3	single	birch	red	1	29-May	7	0	.
Turku	3	single	birch	black	1	29-May	7	0	.
Turku	3	single	birch	green	1	29-May	7	0	.
Turku	3	group	pine	yellow	1	29-May	7	0	.
Turku	3	group	pine	red	1	29-May	7	0	.
Turku	3	group	pine	black	1	29-May	7	4	.
Turku	3	group	pine	green	1	29-May	7	0	.
Turku	3	single	pine	yellow	1	29-May	7	0	.
Turku	3	single	pine	red	1	29-May	7	0	.
Turku	3	single	pine	black	1	29-May	7	0	.
Turku	3	single	pine	green	1	29-May	7	0	.
Turku	3	group	birch	yellow	2	5-June	7	0	3
Turku	3	group	birch	red	2	5-June	7	0	2
Turku	3	group	birch	black	2	5-June	7	1	4
Turku	3	group	birch	green	2	5-June	7	0	1
Turku	3	single	birch	yellow	2	5-June	7	0	.
Turku	3	single	birch	red	2	5-June	7	0	.
Turku	3	single	birch	black	2	5-June	7	0	.
Turku	3	single	birch	green	2	5-June	7	0	.
Turku	3	group	pine	yellow	2	5-June	7	0	4
Turku	3	group	pine	red	2	5-June	7	0	1
Turku	3	group	pine	black	2	5-June	7	0	3
Turku	3	group	pine	green	2	5-June	7	0	2
Turku	3	single	pine	yellow	2	5-June	7	0	.
Turku	3	single	pine	red	2	5-June	7	0	.
Turku	3	single	pine	black	2	5-June	7	0	.
Turku	3	single	pine	green	2	5-June	7	0	.
Turku	3	group	birch	yellow	3	12-June	7	0	2
Turku	3	group	birch	red	3	12-June	7	0	1
Turku	3	group	birch	black	3	12-June	7	0	4
Turku	3	group	birch	green	3	12-June	7	0	3
Turku	3	single	birch	yellow	3	12-June	7	0	.
Turku	3	single	birch	red	3	12-June	7	0	.
Turku	3	single	birch	black	3	12-June	7	0	.
Turku	3	single	birch	green	3	12-June	7	0	.
Turku	3	group	pine	yellow	3	12-June	7	0	4
Turku	3	group	pine	red	3	12-June	7	0	1
Turku	3	group	pine	black	3	12-June	7	0	3
Turku	3	group	pine	green	3	12-June	7	0	2
Turku	3	single	pine	yellow	3	12-June	7	0	.
Turku	3	single	pine	red	3	12-June	7	0	.
Turku	3	single	pine	black	3	12-June	7	0	.
Turku	3	single	pine	green	3	12-June	7	0	.
Turku	3	group	birch	yellow	4	19-June	7	0	3
Turku	3	group	birch	red	4	19-June	7	0	2
Turku	3	group	birch	black	4	19-June	7	0	4
Turku	3	group	birch	green	4	19-June	7	0	1
Turku	3	single	birch	yellow	4	19-June	7	0	.
Turku	3	single	birch	red	4	19-June	7	0	.
Turku	3	single	birch	black	4	19-June	7	0	.
Turku	3	single	birch	green	4	19-June	7	0	.
Turku	3	group	pine	yellow	4	19-June	7	0	1
Turku	3	group	pine	red	4	19-June	7	0	2
Turku	3	group	pine	black	4	19-June	7	4	4
Turku	3	group	pine	green	4	19-June	7	0	3
Turku	3	single	pine	yellow	4	19-June	7	0	.
Turku	3	single	pine	red	4	19-June	7	0	.
Turku	3	single	pine	black	4	19-June	7	0	.
Turku	3	single	pine	green	4	19-June	7	0	.
Turku	3	group	birch	yellow	5	26-June	7	0	2
Turku	3	group	birch	red	5	26-June	7	0	1
Turku	3	group	birch	black	5	26-June	7	0	4
Turku	3	group	birch	green	5	26-June	7	1	3
Turku	3	single	birch	yellow	5	26-June	7	0	.
Turku	3	single	birch	red	5	26-June	7	0	.
Turku	3	single	birch	black	5	26-June	7	0	.
Turku	3	single	birch	green	5	26-June	7	0	.
Turku	3	group	pine	yellow	5	26-June	7	0	2
Turku	3	group	pine	red	5	26-June	7	0	1
Turku	3	group	pine	black	5	26-June	7	0	3
Turku	3	group	pine	green	5	26-June	7	0	4
Turku	3	single	pine	yellow	5	26-June	7	0	.
Turku	3	single	pine	red	5	26-June	7	0	.
Turku	3	single	pine	black	5	26-June	7	0	.
Turku	3	single	pine	green	5	26-June	7	0	.
Turku	3	group	birch	yellow	6	3-July	7	0	3
Turku	3	group	birch	red	6	3-July	7	0	1
Turku	3	group	birch	black	6	3-July	7	1	4
Turku	3	group	birch	green	6	3-July	7	0	2
Turku	3	single	birch	yellow	6	3-July	7	0	.
Turku	3	single	birch	red	6	3-July	7	0	.
Turku	3	single	birch	black	6	3-July	7	4	.
Turku	3	single	birch	green	6	3-July	7	0	.
Turku	3	group	pine	yellow	6	3-July	7	0	1
Turku	3	group	pine	red	6	3-July	7	1	2
Turku	3	group	pine	black	6	3-July	7	4	4
Turku	3	group	pine	green	6	3-July	7	0	3
Turku	3	single	pine	yellow	6	3-July	7	0	.
Turku	3	single	pine	red	6	3-July	7	0	.
Turku	3	single	pine	black	6	3-July	7	0	.
Turku	3	single	pine	green	6	3-July	7	0	.
Turku	3	group	birch	yellow	7	10-July	7	0	2
Turku	3	group	birch	red	7	10-July	7	0	1
Turku	3	group	birch	black	7	10-July	7	1	4
Turku	3	group	birch	green	7	10-July	7	0	3
Turku	3	single	birch	yellow	7	10-July	7	1	.
Turku	3	single	birch	red	7	10-July	7	0	.
Turku	3	single	birch	black	7	10-July	7	2	.
Turku	3	single	birch	green	7	10-July	7	0	.
Turku	3	group	pine	yellow	7	10-July	7	0	1
Turku	3	group	pine	red	7	10-July	7	0	4
Turku	3	group	pine	black	7	10-July	7	3	2
Turku	3	group	pine	green	7	10-July	7	0	3
Turku	3	single	pine	yellow	7	10-July	7	3	.
Turku	3	single	pine	red	7	10-July	7	3	.
Turku	3	single	pine	black	7	10-July	7	0	.
Turku	3	single	pine	green	7	10-July	7	0	.
Turku	3	group	birch	yellow	8	17-July	7	0	3
Turku	3	group	birch	red	8	17-July	7	1	1
Turku	3	group	birch	black	8	17-July	7	0	4
Turku	3	group	birch	green	8	17-July	7	0	2
Turku	3	single	birch	yellow	8	17-July	7	0	.
Turku	3	single	birch	red	8	17-July	7	0	.
Turku	3	single	birch	black	8	17-July	7	1	.
Turku	3	single	birch	green	8	17-July	7	1	.
Turku	3	group	pine	yellow	8	17-July	7	1	1
Turku	3	group	pine	red	8	17-July	7	1	3
Turku	3	group	pine	black	8	17-July	7	3	2
Turku	3	group	pine	green	8	17-July	7	0	4
Turku	3	single	pine	yellow	8	17-July	7	6	.
Turku	3	single	pine	red	8	17-July	7	0	.
Turku	3	single	pine	black	8	17-July	7	6	.
Turku	3	single	pine	green	8	17-July	7	0	.
Turku	3	group	birch	yellow	9	23-July	6	0	1
Turku	3	group	birch	red	9	23-July	6	0	2
Turku	3	group	birch	black	9	23-July	6	5	4
Turku	3	group	birch	green	9	23-July	6	2	3
Turku	3	single	birch	yellow	9	23-July	6	0	.
Turku	3	single	birch	red	9	23-July	6	1	.
Turku	3	single	birch	black	9	23-July	6	0	.
Turku	3	single	birch	green	9	23-July	6	0	.
Turku	3	group	pine	yellow	9	23-July	6	2	1
Turku	3	group	pine	red	9	23-July	6	0	2
Turku	3	group	pine	black	9	23-July	6	1	4
Turku	3	group	pine	green	9	23-July	6	0	3
Turku	3	single	pine	yellow	9	23-July	6	5	.
Turku	3	single	pine	red	9	23-July	6	4	.
Turku	3	single	pine	black	9	23-July	6	0	.
Turku	3	single	pine	green	9	23-July	8	0	.
Turku	3	group	birch	yellow	10	31-July	8	1	1
Turku	3	group	birch	red	10	31-July	8	0	3
Turku	3	group	birch	black	10	31-July	8	6	4
Turku	3	group	birch	green	10	31-July	8	1	2
Turku	3	single	birch	yellow	10	31-July	8	0	.
Turku	3	single	birch	red	10	31-July	8	0	.
Turku	3	single	birch	black	10	31-July	8	0	.
Turku	3	single	birch	green	10	31-July	8	1	.
Turku	3	group	pine	yellow	10	31-July	8	5	1
Turku	3	group	pine	red	10	31-July	8	5	2
Turku	3	group	pine	black	10	31-July	8	4	3
Turku	3	group	pine	green	10	31-July	8	7	4
Turku	3	single	pine	yellow	10	31-July	8	7	.
Turku	3	single	pine	red	10	31-July	8	3	.
Turku	3	single	pine	black	10	31-July	8	8	.
Turku	3	single	pine	green	10	31-July	8	0	.
Turku	3	group	birch	yellow	11	7-August	7	0	1
Turku	3	group	birch	red	11	7-August	7	0	2
Turku	3	group	birch	black	11	7-August	7	2	4
Turku	3	group	birch	green	11	7-August	7	0	3
Turku	3	single	birch	yellow	11	7-August	7	0	.
Turku	3	single	birch	red	11	7-August	7	0	.
Turku	3	single	birch	black	11	7-August	7	0	.
Turku	3	single	birch	green	11	7-August	7	0	.
Turku	3	group	pine	yellow	11	7-August	7	10	1
Turku	3	group	pine	red	11	7-August	7	12	2
Turku	3	group	pine	black	11	7-August	7	4	3
Turku	3	group	pine	green	11	7-August	7	5	4
Turku	3	single	pine	yellow	11	7-August	7	0	.
Turku	3	single	pine	red	11	7-August	7	1	.
Turku	3	single	pine	black	11	7-August	7	0	.
Turku	3	single	pine	green	11	7-August	7	0	.
Turku	3	group	birch	yellow	12	14-August	7	0	1
Turku	3	group	birch	red	12	14-August	7	0	2
Turku	3	group	birch	black	12	14-August	7	11	4
Turku	3	group	birch	green	12	14-August	7	2	3
Turku	3	single	birch	yellow	12	14-August	7	0	.
Turku	3	single	birch	red	12	14-August	7	1	.
Turku	3	single	birch	black	12	14-August	7	6	.
Turku	3	single	birch	green	12	14-August	7	0	.
Turku	3	group	pine	yellow	12	14-August	7	13	1
Turku	3	group	pine	red	12	14-August	7	1	2
Turku	3	group	pine	black	12	14-August	7	3	3
Turku	3	group	pine	green	12	14-August	7	6	4
Turku	3	single	pine	yellow	12	14-August	7	5	.
Turku	3	single	pine	red	12	14-August	7	1	.
Turku	3	single	pine	black	12	14-August	7	0	.
Turku	3	single	pine	green	12	14-August	7	0	.
Turku	3	group	birch	yellow	13	21-August	7	0	1
Turku	3	group	birch	red	13	21-August	7	0	2
Turku	3	group	birch	black	13	21-August	7	1	4
Turku	3	group	birch	green	13	21-August	7	0	3
Turku	3	single	birch	yellow	13	21-August	7	6	.
Turku	3	single	birch	red	13	21-August	7	2	.
Turku	3	single	birch	black	13	21-August	7	1	.
Turku	3	single	birch	green	13	21-August	7	0	.
Turku	3	group	pine	yellow	13	21-August	7	0	3
Turku	3	group	pine	red	13	21-August	7	0	1
Turku	3	group	pine	black	13	21-August	7	1	4
Turku	3	group	pine	green	13	21-August	7	2	2
Turku	3	single	pine	yellow	13	21-August	7	0	.
Turku	3	single	pine	red	13	21-August	7	0	.
Turku	3	single	pine	black	13	21-August	7	0	.
Turku	3	single	pine	green	13	21-August	7	0	.
Turku	3	group	birch	yellow	14	28-August	7	0	1
Turku	3	group	birch	red	14	28-August	7	0	2
Turku	3	group	birch	black	14	28-August	7	0	4
Turku	3	group	birch	green	14	28-August	7	0	3
Turku	3	single	birch	yellow	14	28-August	7	0	.
Turku	3	single	birch	red	14	28-August	7	3	.
Turku	3	single	birch	black	14	28-August	7	0	.
Turku	3	single	birch	green	14	28-August	7	0	.
Turku	3	group	pine	yellow	14	28-August	7	0	3
Turku	3	group	pine	red	14	28-August	7	5	1
Turku	3	group	pine	black	14	28-August	7	3	2
Turku	3	group	pine	green	14	28-August	7	3	4
Turku	3	single	pine	yellow	14	28-August	7	0	.
Turku	3	single	pine	red	14	28-August	7	4	.
Turku	3	single	pine	black	14	28-August	7	0	.
Turku	3	single	pine	green	14	28-August	7	0	.
Turku	3	group	birch	yellow	15	3-September	6	0	3
Turku	3	group	birch	red	15	3-September	6	0	1
Turku	3	group	birch	black	15	3-September	6	0	4
Turku	3	group	birch	green	15	3-September	6	0	2
Turku	3	single	birch	yellow	15	3-September	6	0	.
Turku	3	single	birch	red	15	3-September	6	1	.
Turku	3	single	birch	black	15	3-September	6	1	.
Turku	3	single	birch	green	15	3-September	6	0	.
Turku	3	group	pine	yellow	15	3-September	6	0	3
Turku	3	group	pine	red	15	3-September	6	0	2
Turku	3	group	pine	black	15	3-September	6	0	4
Turku	3	group	pine	green	15	3-September	6	0	1
Turku	3	single	pine	yellow	15	3-September	6	0	.
Turku	3	single	pine	red	15	3-September	6	0	.
Turku	3	single	pine	black	15	3-September	6	0	.
Turku	3	single	pine	green	15	3-September	6	0	.
Turku	3	group	birch	yellow	16	11-September	8	0	3
Turku	3	group	birch	red	16	11-September	8	0	2
Turku	3	group	birch	black	16	11-September	8	0	4
Turku	3	group	birch	green	16	11-September	8	0	1
Turku	3	single	birch	yellow	16	11-September	8	0	.
Turku	3	single	birch	red	16	11-September	8	0	.
Turku	3	single	birch	black	16	11-September	8	0	.
Turku	3	single	birch	green	16	11-September	8	0	.
Turku	3	group	pine	yellow	16	11-September	8	0	2
Turku	3	group	pine	red	16	11-September	8	0	3
Turku	3	group	pine	black	16	11-September	8	2	4
Turku	3	group	pine	green	16	11-September	8	0	1
Turku	3	single	pine	yellow	16	11-September	8	0	.
Turku	3	single	pine	red	16	11-September	8	0	.
Turku	3	single	pine	black	16	11-September	8	0	.
Turku	3	single	pine	green	16	11-September	8	0	.
Turku	3	group	birch	yellow	17	18-September	7	0	4
Turku	3	group	birch	red	17	18-September	7	0	1
Turku	3	group	birch	black	17	18-September	7	0	3
Turku	3	group	birch	green	17	18-September	7	0	2
Turku	3	single	birch	yellow	17	18-September	7	2	.
Turku	3	single	birch	red	17	18-September	7	1	.
Turku	3	single	birch	black	17	18-September	7	0	.
Turku	3	single	birch	green	17	18-September	7	0	.
Turku	3	group	pine	yellow	17	18-September	7	1	2
Turku	3	group	pine	red	17	18-September	7	2	1
Turku	3	group	pine	black	17	18-September	7	2	3
Turku	3	group	pine	green	17	18-September	7	1	4
Turku	3	single	pine	yellow	17	18-September	7	0	.
Turku	3	single	pine	red	17	18-September	7	0	.
Turku	3	single	pine	black	17	18-September	7	0	.
Turku	3	single	pine	green	17	18-September	7	0	.
Turku	3	group	birch	yellow	18	24-September	6	0	4
Turku	3	group	birch	red	18	24-September	6	0	1
Turku	3	group	birch	black	18	24-September	6	0	2
Turku	3	group	birch	green	18	24-September	6	0	3
Turku	3	single	birch	yellow	18	24-September	6	0	.
Turku	3	single	birch	red	18	24-September	6	0	.
Turku	3	single	birch	black	18	24-September	6	1	.
Turku	3	single	birch	green	18	24-September	6	0	.
Turku	3	group	pine	yellow	18	24-September	6	1	3
Turku	3	group	pine	red	18	24-September	6	6	1
Turku	3	group	pine	black	18	24-September	6	4	2
Turku	3	group	pine	green	18	24-September	6	1	4
Turku	3	single	pine	yellow	18	24-September	6	0	.
Turku	3	single	pine	red	18	24-September	6	0	.
Turku	3	single	pine	black	18	24-September	6	0	.
Turku	3	single	pine	green	18	24-September	6	0	.
Turku	4	group	birch	yellow	1	29-May	7	0	.
Turku	4	group	birch	red	1	29-May	7	0	.
Turku	4	group	birch	black	1	29-May	7	0	.
Turku	4	group	birch	green	1	29-May	7	0	.
Turku	4	single	birch	yellow	1	29-May	7	0	.
Turku	4	single	birch	red	1	29-May	7	0	.
Turku	4	single	birch	black	1	29-May	7	4	.
Turku	4	single	birch	green	1	29-May	7	2	.
Turku	4	group	pine	yellow	1	29-May	7	0	.
Turku	4	group	pine	red	1	29-May	7	0	.
Turku	4	group	pine	black	1	29-May	7	0	.
Turku	4	group	pine	green	1	29-May	7	0	.
Turku	4	single	pine	yellow	1	29-May	7	0	.
Turku	4	single	pine	red	1	29-May	7	0	.
Turku	4	single	pine	black	1	29-May	7	0	.
Turku	4	single	pine	green	1	29-May	7	0	.
Turku	4	group	birch	yellow	2	5-June	7	0	1
Turku	4	group	birch	red	2	5-June	7	0	2
Turku	4	group	birch	black	2	5-June	7	0	4
Turku	4	group	birch	green	2	5-June	7	0	3
Turku	4	single	birch	yellow	2	5-June	7	0	.
Turku	4	single	birch	red	2	5-June	7	0	.
Turku	4	single	birch	black	2	5-June	7	0	.
Turku	4	single	birch	green	2	5-June	7	0	.
Turku	4	group	pine	yellow	2	5-June	7	0	3
Turku	4	group	pine	red	2	5-June	7	0	1
Turku	4	group	pine	black	2	5-June	7	0	4
Turku	4	group	pine	green	2	5-June	7	0	2
Turku	4	single	pine	yellow	2	5-June	7	0	.
Turku	4	single	pine	red	2	5-June	7	0	.
Turku	4	single	pine	black	2	5-June	7	0	.
Turku	4	single	pine	green	2	5-June	7	0	.
Turku	4	group	birch	yellow	3	12-June	7	0	1
Turku	4	group	birch	red	3	12-June	7	0	2
Turku	4	group	birch	black	3	12-June	7	0	4
Turku	4	group	birch	green	3	12-June	7	0	3
Turku	4	single	birch	yellow	3	12-June	7	0	.
Turku	4	single	birch	red	3	12-June	7	0	.
Turku	4	single	birch	black	3	12-June	7	0	.
Turku	4	single	birch	green	3	12-June	7	0	.
Turku	4	group	pine	yellow	3	12-June	7	0	4
Turku	4	group	pine	red	3	12-June	7	0	1
Turku	4	group	pine	black	3	12-June	7	0	2
Turku	4	group	pine	green	3	12-June	7	0	3
Turku	4	single	pine	yellow	3	12-June	7	1	.
Turku	4	single	pine	red	3	12-June	7	0	.
Turku	4	single	pine	black	3	12-June	7	0	.
Turku	4	single	pine	green	3	12-June	7	1	.
Turku	4	group	birch	yellow	4	19-June	7	0	3
Turku	4	group	birch	red	4	19-June	7	0	1
Turku	4	group	birch	black	4	19-June	7	0	4
Turku	4	group	birch	green	4	19-June	7	0	2
Turku	4	single	birch	yellow	4	19-June	7	0	.
Turku	4	single	birch	red	4	19-June	7	0	.
Turku	4	single	birch	black	4	19-June	7	0	.
Turku	4	single	birch	green	4	19-June	7	0	.
Turku	4	group	pine	yellow	4	19-June	7	0	4
Turku	4	group	pine	red	4	19-June	7	0	1
Turku	4	group	pine	black	4	19-June	7	0	2
Turku	4	group	pine	green	4	19-June	7	0	3
Turku	4	single	pine	yellow	4	19-June	7	0	.
Turku	4	single	pine	red	4	19-June	7	0	.
Turku	4	single	pine	black	4	19-June	7	1	.
Turku	4	single	pine	green	4	19-June	7	0	.
Turku	4	group	birch	yellow	5	26-June	7	0	3
Turku	4	group	birch	red	5	26-June	7	0	1
Turku	4	group	birch	black	5	26-June	7	0	4
Turku	4	group	birch	green	5	26-June	7	1	2
Turku	4	single	birch	yellow	5	26-June	7	0	.
Turku	4	single	birch	red	5	26-June	7	0	.
Turku	4	single	birch	black	5	26-June	7	0	.
Turku	4	single	birch	green	5	26-June	7	0	.
Turku	4	group	pine	yellow	5	26-June	7	0	4
Turku	4	group	pine	red	5	26-June	7	0	1
Turku	4	group	pine	black	5	26-June	7	0	2
Turku	4	group	pine	green	5	26-June	7	0	3
Turku	4	single	pine	yellow	5	26-June	7	0	.
Turku	4	single	pine	red	5	26-June	7	0	.
Turku	4	single	pine	black	5	26-June	7	0	.
Turku	4	single	pine	green	5	26-June	7	0	.
Turku	4	group	birch	yellow	6	3-July	7	0	1
Turku	4	group	birch	red	6	3-July	7	0	3
Turku	4	group	birch	black	6	3-July	7	0	2
Turku	4	group	birch	green	6	3-July	7	0	4
Turku	4	single	birch	yellow	6	3-July	7	0	.
Turku	4	single	birch	red	6	3-July	7	0	.
Turku	4	single	birch	black	6	3-July	7	0	.
Turku	4	single	birch	green	6	3-July	7	4	.
Turku	4	group	pine	yellow	6	3-July	7	0	4
Turku	4	group	pine	red	6	3-July	7	0	1
Turku	4	group	pine	black	6	3-July	7	0	2
Turku	4	group	pine	green	6	3-July	7	0	3
Turku	4	single	pine	yellow	6	3-July	7	0	.
Turku	4	single	pine	red	6	3-July	7	0	.
Turku	4	single	pine	black	6	3-July	7	0	.
Turku	4	single	pine	green	6	3-July	7	3	.
Turku	4	group	birch	yellow	7	10-July	7	0	1
Turku	4	group	birch	red	7	10-July	7	0	2
Turku	4	group	birch	black	7	10-July	7	0	4
Turku	4	group	birch	green	7	10-July	7	0	3
Turku	4	single	birch	yellow	7	10-July	7	0	.
Turku	4	single	birch	red	7	10-July	7	0	.
Turku	4	single	birch	black	7	10-July	7	0	.
Turku	4	single	birch	green	7	10-July	7	2	.
Turku	4	group	pine	yellow	7	10-July	7	0	4
Turku	4	group	pine	red	7	10-July	7	0	1
Turku	4	group	pine	black	7	10-July	7	0	2
Turku	4	group	pine	green	7	10-July	7	1	3
Turku	4	single	pine	yellow	7	10-July	7	0	.
Turku	4	single	pine	red	7	10-July	7	0	.
Turku	4	single	pine	black	7	10-July	7	0	.
Turku	4	single	pine	green	7	10-July	7	0	.
Turku	4	group	birch	yellow	8	17-July	7	1	3
Turku	4	group	birch	red	8	17-July	7	0	1
Turku	4	group	birch	black	8	17-July	7	2	4
Turku	4	group	birch	green	8	17-July	7	0	2
Turku	4	single	birch	yellow	8	17-July	7	0	.
Turku	4	single	birch	red	8	17-July	7	0	.
Turku	4	single	birch	black	8	17-July	7	2	.
Turku	4	single	birch	green	8	17-July	7	0	.
Turku	4	group	pine	yellow	8	17-July	7	0	4
Turku	4	group	pine	red	8	17-July	7	0	1
Turku	4	group	pine	black	8	17-July	7	0	2
Turku	4	group	pine	green	8	17-July	7	0	3
Turku	4	single	pine	yellow	8	17-July	7	0	.
Turku	4	single	pine	red	8	17-July	7	0	.
Turku	4	single	pine	black	8	17-July	7	0	.
Turku	4	single	pine	green	8	17-July	7	0	.
Turku	4	group	birch	yellow	9	23-July	6	0	1
Turku	4	group	birch	red	9	23-July	6	0	2
Turku	4	group	birch	black	9	23-July	6	0	4
Turku	4	group	birch	green	9	23-July	6	0	3
Turku	4	single	birch	yellow	9	23-July	6	0	.
Turku	4	single	birch	red	9	23-July	6	0	.
Turku	4	single	birch	black	9	23-July	6	2	.
Turku	4	single	birch	green	9	23-July	6	0	.
Turku	4	group	pine	yellow	9	23-July	6	3	4
Turku	4	group	pine	red	9	23-July	6	1	1
Turku	4	group	pine	black	9	23-July	6	12	2
Turku	4	group	pine	green	9	23-July	6	2	3
Turku	4	single	pine	yellow	9	23-July	6	0	.
Turku	4	single	pine	red	9	23-July	6	0	.
Turku	4	single	pine	black	9	23-July	6	1	.
Turku	4	single	pine	green	9	23-July	8	0	.
Turku	4	group	birch	yellow	10	31-July	8	0	3
Turku	4	group	birch	red	10	31-July	8	0	1
Turku	4	group	birch	black	10	31-July	8	0	4
Turku	4	group	birch	green	10	31-July	8	0	2
Turku	4	single	birch	yellow	10	31-July	8	0	.
Turku	4	single	birch	red	10	31-July	8	0	.
Turku	4	single	birch	black	10	31-July	8	1	.
Turku	4	single	birch	green	10	31-July	8	7	.
Turku	4	group	pine	yellow	10	31-July	8	0	4
Turku	4	group	pine	red	10	31-July	8	0	1
Turku	4	group	pine	black	10	31-July	8	4	2
Turku	4	group	pine	green	10	31-July	8	0	3
Turku	4	single	pine	yellow	10	31-July	8	0	.
Turku	4	single	pine	red	10	31-July	8	0	.
Turku	4	single	pine	black	10	31-July	8	0	.
Turku	4	single	pine	green	10	31-July	8	0	.
Turku	4	group	birch	yellow	11	7-August	7	0	2
Turku	4	group	birch	red	11	7-August	7	0	1
Turku	4	group	birch	black	11	7-August	7	0	3
Turku	4	group	birch	green	11	7-August	7	0	4
Turku	4	single	birch	yellow	11	7-August	7	0	.
Turku	4	single	birch	red	11	7-August	7	0	.
Turku	4	single	birch	black	11	7-August	7	0	.
Turku	4	single	birch	green	11	7-August	7	0	.
Turku	4	group	pine	yellow	11	7-August	7	0	4
Turku	4	group	pine	red	11	7-August	7	3	1
Turku	4	group	pine	black	11	7-August	7	1	2
Turku	4	group	pine	green	11	7-August	7	0	3
Turku	4	single	pine	yellow	11	7-August	7	11	.
Turku	4	single	pine	red	11	7-August	7	0	.
Turku	4	single	pine	black	11	7-August	7	0	.
Turku	4	single	pine	green	11	7-August	7	0	.
Turku	4	group	birch	yellow	12	14-August	7	2	1
Turku	4	group	birch	red	12	14-August	7	0	2
Turku	4	group	birch	black	12	14-August	7	2	3
Turku	4	group	birch	green	12	14-August	7	0	4
Turku	4	single	birch	yellow	12	14-August	7	0	.
Turku	4	single	birch	red	12	14-August	7	2	.
Turku	4	single	birch	black	12	14-August	7	0	.
Turku	4	single	birch	green	12	14-August	7	0	.
Turku	4	group	pine	yellow	12	14-August	7	0	.
Turku	4	group	pine	red	12	14-August	7	1	.
Turku	4	group	pine	black	12	14-August	7	0	.
Turku	4	group	pine	green	12	14-August	7	0	.
Turku	4	single	pine	yellow	12	14-August	7	5	.
Turku	4	single	pine	red	12	14-August	7	0	.
Turku	4	single	pine	black	12	14-August	7	0	.
Turku	4	single	pine	green	12	14-August	7	0	.
Turku	4	group	birch	yellow	13	21-August	7	0	2
Turku	4	group	birch	red	13	21-August	7	0	1
Turku	4	group	birch	black	13	21-August	7	0	3
Turku	4	group	birch	green	13	21-August	7	0	4
Turku	4	single	birch	yellow	13	21-August	7	0	.
Turku	4	single	birch	red	13	21-August	7	1	.
Turku	4	single	birch	black	13	21-August	7	0	.
Turku	4	single	birch	green	13	21-August	7	0	.
Turku	4	group	pine	yellow	13	21-August	7	0	2
Turku	4	group	pine	red	13	21-August	7	0	1
Turku	4	group	pine	black	13	21-August	7	0	4
Turku	4	group	pine	green	13	21-August	7	1	3
Turku	4	single	pine	yellow	13	21-August	7	0	.
Turku	4	single	pine	red	13	21-August	7	0	.
Turku	4	single	pine	black	13	21-August	7	0	.
Turku	4	single	pine	green	13	21-August	7	0	.
Turku	4	group	birch	yellow	14	28-August	7	0	3
Turku	4	group	birch	red	14	28-August	7	0	1
Turku	4	group	birch	black	14	28-August	7	0	4
Turku	4	group	birch	green	14	28-August	7	0	2
Turku	4	single	birch	yellow	14	28-August	7	0	.
Turku	4	single	birch	red	14	28-August	7	0	.
Turku	4	single	birch	black	14	28-August	7	0	.
Turku	4	single	birch	green	14	28-August	7	0	.
Turku	4	group	pine	yellow	14	28-August	7	0	3
Turku	4	group	pine	red	14	28-August	7	0	1
Turku	4	group	pine	black	14	28-August	7	0	2
Turku	4	group	pine	green	14	28-August	7	1	4
Turku	4	single	pine	yellow	14	28-August	7	0	.
Turku	4	single	pine	red	14	28-August	7	0	.
Turku	4	single	pine	black	14	28-August	7	0	.
Turku	4	single	pine	green	14	28-August	7	0	.
Turku	4	group	birch	yellow	15	3-September	6	0	1
Turku	4	group	birch	red	15	3-September	6	0	2
Turku	4	group	birch	black	15	3-September	6	0	3
Turku	4	group	birch	green	15	3-September	6	0	4
Turku	4	single	birch	yellow	15	3-September	6	0	.
Turku	4	single	birch	red	15	3-September	6	0	.
Turku	4	single	birch	black	15	3-September	6	0	.
Turku	4	single	birch	green	15	3-September	6	0	.
Turku	4	group	pine	yellow	15	3-September	6	0	3
Turku	4	group	pine	red	15	3-September	6	0	1
Turku	4	group	pine	black	15	3-September	6	1	4
Turku	4	group	pine	green	15	3-September	6	0	2
Turku	4	single	pine	yellow	15	3-September	6	0	.
Turku	4	single	pine	red	15	3-September	6	0	.
Turku	4	single	pine	black	15	3-September	6	0	.
Turku	4	single	pine	green	15	3-September	6	0	.
Turku	4	group	birch	yellow	16	11-September	8	0	2
Turku	4	group	birch	red	16	11-September	8	0	1
Turku	4	group	birch	black	16	11-September	8	0	3
Turku	4	group	birch	green	16	11-September	8	0	4
Turku	4	single	birch	yellow	16	11-September	8	0	.
Turku	4	single	birch	red	16	11-September	8	5	.
Turku	4	single	birch	black	16	11-September	8	0	.
Turku	4	single	birch	green	16	11-September	8	0	.
Turku	4	group	pine	yellow	16	11-September	8	0	3
Turku	4	group	pine	red	16	11-September	8	4	1
Turku	4	group	pine	black	16	11-September	8	0	4
Turku	4	group	pine	green	16	11-September	8	0	2
Turku	4	single	pine	yellow	16	11-September	8	0	.
Turku	4	single	pine	red	16	11-September	8	2	.
Turku	4	single	pine	black	16	11-September	8	3	.
Turku	4	single	pine	green	16	11-September	8	0	.
Turku	4	group	birch	yellow	17	18-September	7	0	1
Turku	4	group	birch	red	17	18-September	7	0	3
Turku	4	group	birch	black	17	18-September	7	0	4
Turku	4	group	birch	green	17	18-September	7	0	2
Turku	4	single	birch	yellow	17	18-September	7	0	.
Turku	4	single	birch	red	17	18-September	7	3	.
Turku	4	single	birch	black	17	18-September	7	1	.
Turku	4	single	birch	green	17	18-September	7	3	.
Turku	4	group	pine	yellow	17	18-September	7	0	4
Turku	4	group	pine	red	17	18-September	7	3	1
Turku	4	group	pine	black	17	18-September	7	0	2
Turku	4	group	pine	green	17	18-September	7	2	3
Turku	4	single	pine	yellow	17	18-September	7	1	.
Turku	4	single	pine	red	17	18-September	7	5	.
Turku	4	single	pine	black	17	18-September	7	4	.
Turku	4	single	pine	green	17	18-September	7	0	.
Turku	4	group	birch	yellow	18	24-September	6	0	3
Turku	4	group	birch	red	18	24-September	6	0	1
Turku	4	group	birch	black	18	24-September	6	0	4
Turku	4	group	birch	green	18	24-September	6	0	2
Turku	4	single	birch	yellow	18	24-September	6	0	.
Turku	4	single	birch	red	18	24-September	6	0	.
Turku	4	single	birch	black	18	24-September	6	0	.
Turku	4	single	birch	green	18	24-September	6	0	.
Turku	4	group	pine	yellow	18	24-September	6	0	3
Turku	4	group	pine	red	18	24-September	6	0	1
Turku	4	group	pine	black	18	24-September	6	0	4
Turku	4	group	pine	green	18	24-September	6	0	2
Turku	4	single	pine	yellow	18	24-September	6	0	.
Turku	4	single	pine	red	18	24-September	6	0	.
Turku	4	single	pine	black	18	24-September	6	0	.
Turku	4	single	pine	green	18	24-September	6	0	.
Turku	5	group	birch	yellow	1	29-May	7	0	.
Turku	5	group	birch	red	1	29-May	7	0	.
Turku	5	group	birch	black	1	29-May	7	0	.
Turku	5	group	birch	green	1	29-May	7	4	.
Turku	5	single	birch	yellow	1	29-May	7	0	.
Turku	5	single	birch	red	1	29-May	7	0	.
Turku	5	single	birch	black	1	29-May	7	5	.
Turku	5	single	birch	green	1	29-May	7	0	.
Turku	5	group	pine	yellow	1	29-May	7	0	.
Turku	5	group	pine	red	1	29-May	7	0	.
Turku	5	group	pine	black	1	29-May	7	1	.
Turku	5	group	pine	green	1	29-May	7	0	.
Turku	5	single	pine	yellow	1	29-May	7	0	.
Turku	5	single	pine	red	1	29-May	7	0	.
Turku	5	single	pine	black	1	29-May	7	4	.
Turku	5	single	pine	green	1	29-May	7	0	.
Turku	5	group	birch	yellow	2	5-June	7	0	2
Turku	5	group	birch	red	2	5-June	7	0	3
Turku	5	group	birch	black	2	5-June	7	0	4
Turku	5	group	birch	green	2	5-June	7	0	1
Turku	5	single	birch	yellow	2	5-June	7	0	.
Turku	5	single	birch	red	2	5-June	7	0	.
Turku	5	single	birch	black	2	5-June	7	0	.
Turku	5	single	birch	green	2	5-June	7	1	.
Turku	5	group	pine	yellow	2	5-June	7	0	3
Turku	5	group	pine	red	2	5-June	7	0	1
Turku	5	group	pine	black	2	5-June	7	1	2
Turku	5	group	pine	green	2	5-June	7	0	4
Turku	5	single	pine	yellow	2	5-June	7	0	.
Turku	5	single	pine	red	2	5-June	7	0	.
Turku	5	single	pine	black	2	5-June	7	0	.
Turku	5	single	pine	green	2	5-June	7	0	.
Turku	5	group	birch	yellow	3	12-June	7	0	1
Turku	5	group	birch	red	3	12-June	7	0	2
Turku	5	group	birch	black	3	12-June	7	0	3
Turku	5	group	birch	green	3	12-June	7	0	4
Turku	5	single	birch	yellow	3	12-June	7	0	.
Turku	5	single	birch	red	3	12-June	7	0	.
Turku	5	single	birch	black	3	12-June	7	0	.
Turku	5	single	birch	green	3	12-June	7	0	.
Turku	5	group	pine	yellow	3	12-June	7	0	2
Turku	5	group	pine	red	3	12-June	7	0	1
Turku	5	group	pine	black	3	12-June	7	0	4
Turku	5	group	pine	green	3	12-June	7	0	3
Turku	5	single	pine	yellow	3	12-June	7	0	.
Turku	5	single	pine	red	3	12-June	7	0	.
Turku	5	single	pine	black	3	12-June	7	0	.
Turku	5	single	pine	green	3	12-June	7	0	.
Turku	5	group	birch	yellow	4	19-June	7	0	4
Turku	5	group	birch	red	4	19-June	7	0	2
Turku	5	group	birch	black	4	19-June	7	0	3
Turku	5	group	birch	green	4	19-June	7	0	1
Turku	5	single	birch	yellow	4	19-June	7	0	.
Turku	5	single	birch	red	4	19-June	7	0	.
Turku	5	single	birch	black	4	19-June	7	1	.
Turku	5	single	birch	green	4	19-June	7	0	.
Turku	5	group	pine	yellow	4	19-June	7	0	3
Turku	5	group	pine	red	4	19-June	7	0	1
Turku	5	group	pine	black	4	19-June	7	0	4
Turku	5	group	pine	green	4	19-June	7	0	2
Turku	5	single	pine	yellow	4	19-June	7	0	.
Turku	5	single	pine	red	4	19-June	7	0	.
Turku	5	single	pine	black	4	19-June	7	0	.
Turku	5	single	pine	green	4	19-June	7	0	.
Turku	5	group	birch	yellow	5	26-June	7	0	4
Turku	5	group	birch	red	5	26-June	7	0	2
Turku	5	group	birch	black	5	26-June	7	0	3
Turku	5	group	birch	green	5	26-June	7	2	1
Turku	5	single	birch	yellow	5	26-June	7	0	.
Turku	5	single	birch	red	5	26-June	7	0	.
Turku	5	single	birch	black	5	26-June	7	6	.
Turku	5	single	birch	green	5	26-June	7	1	.
Turku	5	group	pine	yellow	5	26-June	7	0	2
Turku	5	group	pine	red	5	26-June	7	0	1
Turku	5	group	pine	black	5	26-June	7	1	4
Turku	5	group	pine	green	5	26-June	7	0	3
Turku	5	single	pine	yellow	5	26-June	7	0	.
Turku	5	single	pine	red	5	26-June	7	0	.
Turku	5	single	pine	black	5	26-June	7	1	.
Turku	5	single	pine	green	5	26-June	7	0	.
Turku	5	group	birch	yellow	6	3-July	7	0	1
Turku	5	group	birch	red	6	3-July	7	0	3
Turku	5	group	birch	black	6	3-July	7	0	4
Turku	5	group	birch	green	6	3-July	7	0	2
Turku	5	single	birch	yellow	6	3-July	7	1	.
Turku	5	single	birch	red	6	3-July	7	0	.
Turku	5	single	birch	black	6	3-July	7	0	.
Turku	5	single	birch	green	6	3-July	7	1	.
Turku	5	group	pine	yellow	6	3-July	7	0	3
Turku	5	group	pine	red	6	3-July	7	0	1
Turku	5	group	pine	black	6	3-July	7	0	4
Turku	5	group	pine	green	6	3-July	7	0	2
Turku	5	single	pine	yellow	6	3-July	7	2	.
Turku	5	single	pine	red	6	3-July	7	0	.
Turku	5	single	pine	black	6	3-July	7	1	.
Turku	5	single	pine	green	6	3-July	7	0	.
Turku	5	group	birch	yellow	7	10-July	7	0	2
Turku	5	group	birch	red	7	10-July	7	0	3
Turku	5	group	birch	black	7	10-July	7	0	4
Turku	5	group	birch	green	7	10-July	7	0	1
Turku	5	single	birch	yellow	7	10-July	7	0	.
Turku	5	single	birch	red	7	10-July	7	0	.
Turku	5	single	birch	black	7	10-July	7	0	.
Turku	5	single	birch	green	7	10-July	7	0	.
Turku	5	group	pine	yellow	7	10-July	7	0	3
Turku	5	group	pine	red	7	10-July	7	0	1
Turku	5	group	pine	black	7	10-July	7	0	4
Turku	5	group	pine	green	7	10-July	7	0	2
Turku	5	single	pine	yellow	7	10-July	7	0	.
Turku	5	single	pine	red	7	10-July	7	1	.
Turku	5	single	pine	black	7	10-July	7	1	.
Turku	5	single	pine	green	7	10-July	7	0	.
Turku	5	group	birch	yellow	8	17-July	7	0	2
Turku	5	group	birch	red	8	17-July	7	0	1
Turku	5	group	birch	black	8	17-July	7	2	3
Turku	5	group	birch	green	8	17-July	7	0	4
Turku	5	single	birch	yellow	8	17-July	7	0	.
Turku	5	single	birch	red	8	17-July	7	1	.
Turku	5	single	birch	black	8	17-July	7	0	.
Turku	5	single	birch	green	8	17-July	7	5	.
Turku	5	group	pine	yellow	8	17-July	7	0	3
Turku	5	group	pine	red	8	17-July	7	0	1
Turku	5	group	pine	black	8	17-July	7	0	4
Turku	5	group	pine	green	8	17-July	7	0	2
Turku	5	single	pine	yellow	8	17-July	7	0	.
Turku	5	single	pine	red	8	17-July	7	0	.
Turku	5	single	pine	black	8	17-July	7	3	.
Turku	5	single	pine	green	8	17-July	7	1	.
Turku	5	group	birch	yellow	9	23-July	6	0	2
Turku	5	group	birch	red	9	23-July	6	2	1
Turku	5	group	birch	black	9	23-July	6	5	3
Turku	5	group	birch	green	9	23-July	6	1	4
Turku	5	single	birch	yellow	9	23-July	6	0	.
Turku	5	single	birch	red	9	23-July	6	1	.
Turku	5	single	birch	black	9	23-July	6	3	.
Turku	5	single	birch	green	9	23-July	6	4	.
Turku	5	group	pine	yellow	9	23-July	6	0	2
Turku	5	group	pine	red	9	23-July	6	0	1
Turku	5	group	pine	black	9	23-July	6	2	4
Turku	5	group	pine	green	9	23-July	6	0	3
Turku	5	single	pine	yellow	9	23-July	6	0	.
Turku	5	single	pine	red	9	23-July	6	1	.
Turku	5	single	pine	black	9	23-July	6	0	.
Turku	5	single	pine	green	9	23-July	8	2	.
Turku	5	group	birch	yellow	10	31-July	8	0	3
Turku	5	group	birch	red	10	31-July	8	1	2
Turku	5	group	birch	black	10	31-July	8	0	4
Turku	5	group	birch	green	10	31-July	8	0	1
Turku	5	single	birch	yellow	10	31-July	8	2	.
Turku	5	single	birch	red	10	31-July	8	0	.
Turku	5	single	birch	black	10	31-July	8	0	.
Turku	5	single	birch	green	10	31-July	8	2	.
Turku	5	group	pine	yellow	10	31-July	8	0	3
Turku	5	group	pine	red	10	31-July	8	0	1
Turku	5	group	pine	black	10	31-July	8	0	4
Turku	5	group	pine	green	10	31-July	8	0	2
Turku	5	single	pine	yellow	10	31-July	8	0	.
Turku	5	single	pine	red	10	31-July	8	2	.
Turku	5	single	pine	black	10	31-July	8	4	.
Turku	5	single	pine	green	10	31-July	8	0	.
Turku	5	group	birch	yellow	11	7-August	7	0	2
Turku	5	group	birch	red	11	7-August	7	0	3
Turku	5	group	birch	black	11	7-August	7	0	4
Turku	5	group	birch	green	11	7-August	7	0	1
Turku	5	single	birch	yellow	11	7-August	7	0	.
Turku	5	single	birch	red	11	7-August	7	0	.
Turku	5	single	birch	black	11	7-August	7	0	.
Turku	5	single	birch	green	11	7-August	7	0	.
Turku	5	group	pine	yellow	11	7-August	7	4	3
Turku	5	group	pine	red	11	7-August	7	12	1
Turku	5	group	pine	black	11	7-August	7	3	4
Turku	5	group	pine	green	11	7-August	7	1	2
Turku	5	single	pine	yellow	11	7-August	7	0	.
Turku	5	single	pine	red	11	7-August	7	0	.
Turku	5	single	pine	black	11	7-August	7	2	.
Turku	5	single	pine	green	11	7-August	7	0	.
Turku	5	group	birch	yellow	12	14-August	7	0	1
Turku	5	group	birch	red	12	14-August	7	0	3
Turku	5	group	birch	black	12	14-August	7	0	4
Turku	5	group	birch	green	12	14-August	7	0	2
Turku	5	single	birch	yellow	12	14-August	7	0	.
Turku	5	single	birch	red	12	14-August	7	0	.
Turku	5	single	birch	black	12	14-August	7	5	.
Turku	5	single	birch	green	12	14-August	7	0	.
Turku	5	group	pine	yellow	12	14-August	7	4	2
Turku	5	group	pine	red	12	14-August	7	0	1
Turku	5	group	pine	black	12	14-August	7	0	4
Turku	5	group	pine	green	12	14-August	7	1	3
Turku	5	single	pine	yellow	12	14-August	7	0	.
Turku	5	single	pine	red	12	14-August	7	4	.
Turku	5	single	pine	black	12	14-August	7	0	.
Turku	5	single	pine	green	12	14-August	7	0	.
Turku	5	group	birch	yellow	13	21-August	7	1	2
Turku	5	group	birch	red	13	21-August	7	0	1
Turku	5	group	birch	black	13	21-August	7	0	3
Turku	5	group	birch	green	13	21-August	7	0	4
Turku	5	single	birch	yellow	13	21-August	7	0	.
Turku	5	single	birch	red	13	21-August	7	0	.
Turku	5	single	birch	black	13	21-August	7	4	.
Turku	5	single	birch	green	13	21-August	7	0	.
Turku	5	group	pine	yellow	13	21-August	7	0	2
Turku	5	group	pine	red	13	21-August	7	0	1
Turku	5	group	pine	black	13	21-August	7	0	4
Turku	5	group	pine	green	13	21-August	7	0	3
Turku	5	single	pine	yellow	13	21-August	7	1	.
Turku	5	single	pine	red	13	21-August	7	5	.
Turku	5	single	pine	black	13	21-August	7	0	.
Turku	5	single	pine	green	13	21-August	7	5	.
Turku	5	group	birch	yellow	14	28-August	7	1	3
Turku	5	group	birch	red	14	28-August	7	1	2
Turku	5	group	birch	black	14	28-August	7	4	4
Turku	5	group	birch	green	14	28-August	7	3	1
Turku	5	single	birch	yellow	14	28-August	7	0	.
Turku	5	single	birch	red	14	28-August	7	0	.
Turku	5	single	birch	black	14	28-August	7	0	.
Turku	5	single	birch	green	14	28-August	7	0	.
Turku	5	group	pine	yellow	14	28-August	7	0	3
Turku	5	group	pine	red	14	28-August	7	0	1
Turku	5	group	pine	black	14	28-August	7	0	4
Turku	5	group	pine	green	14	28-August	7	0	2
Turku	5	single	pine	yellow	14	28-August	7	0	.
Turku	5	single	pine	red	14	28-August	7	0	.
Turku	5	single	pine	black	14	28-August	7	0	.
Turku	5	single	pine	green	14	28-August	7	0	.
Turku	5	group	birch	yellow	15	3-September	6	0	3
Turku	5	group	birch	red	15	3-September	6	1	1
Turku	5	group	birch	black	15	3-September	6	0	4
Turku	5	group	birch	green	15	3-September	6	0	2
Turku	5	single	birch	yellow	15	3-September	6	0	.
Turku	5	single	birch	red	15	3-September	6	0	.
Turku	5	single	birch	black	15	3-September	6	0	.
Turku	5	single	birch	green	15	3-September	6	0	.
Turku	5	group	pine	yellow	15	3-September	6	0	2
Turku	5	group	pine	red	15	3-September	6	0	1
Turku	5	group	pine	black	15	3-September	6	0	4
Turku	5	group	pine	green	15	3-September	6	2	3
Turku	5	single	pine	yellow	15	3-September	6	0	.
Turku	5	single	pine	red	15	3-September	6	0	.
Turku	5	single	pine	black	15	3-September	6	0	.
Turku	5	single	pine	green	15	3-September	6	0	.
Turku	5	group	birch	yellow	16	11-September	8	0	3
Turku	5	group	birch	red	16	11-September	8	0	1
Turku	5	group	birch	black	16	11-September	8	0	4
Turku	5	group	birch	green	16	11-September	8	0	2
Turku	5	single	birch	yellow	16	11-September	8	0	.
Turku	5	single	birch	red	16	11-September	8	0	.
Turku	5	single	birch	black	16	11-September	8	0	.
Turku	5	single	birch	green	16	11-September	8	0	.
Turku	5	group	pine	yellow	16	11-September	8	0	2
Turku	5	group	pine	red	16	11-September	8	1	1
Turku	5	group	pine	black	16	11-September	8	0	4
Turku	5	group	pine	green	16	11-September	8	0	3
Turku	5	single	pine	yellow	16	11-September	8	0	.
Turku	5	single	pine	red	16	11-September	8	0	.
Turku	5	single	pine	black	16	11-September	8	1	.
Turku	5	single	pine	green	16	11-September	8	0	.
Turku	5	group	birch	yellow	17	18-September	7	1	2
Turku	5	group	birch	red	17	18-September	7	1	3
Turku	5	group	birch	black	17	18-September	7	1	4
Turku	5	group	birch	green	17	18-September	7	2	1
Turku	5	single	birch	yellow	17	18-September	7	0	.
Turku	5	single	birch	red	17	18-September	7	0	.
Turku	5	single	birch	black	17	18-September	7	5	.
Turku	5	single	birch	green	17	18-September	7	0	.
Turku	5	group	pine	yellow	17	18-September	7	3	2
Turku	5	group	pine	red	17	18-September	7	6	1
Turku	5	group	pine	black	17	18-September	7	1	3
Turku	5	group	pine	green	17	18-September	7	0	4
Turku	5	single	pine	yellow	17	18-September	7	0	.
Turku	5	single	pine	red	17	18-September	7	0	.
Turku	5	single	pine	black	17	18-September	7	0	.
Turku	5	single	pine	green	17	18-September	7	0	.
Turku	5	group	birch	yellow	18	24-September	6	0	3
Turku	5	group	birch	red	18	24-September	6	0	1
Turku	5	group	birch	black	18	24-September	6	0	4
Turku	5	group	birch	green	18	24-September	6	0	2
Turku	5	single	birch	yellow	18	24-September	6	0	.
Turku	5	single	birch	red	18	24-September	6	0	.
Turku	5	single	birch	black	18	24-September	6	1	.
Turku	5	single	birch	green	18	24-September	6	0	.
Turku	5	group	pine	yellow	18	24-September	6	0	3
Turku	5	group	pine	red	18	24-September	6	0	1
Turku	5	group	pine	black	18	24-September	6	0	4
Turku	5	group	pine	green	18	24-September	6	0	2
Turku	5	single	pine	yellow	18	24-September	6	0	.
Turku	5	single	pine	red	18	24-September	6	4	.
Turku	5	single	pine	black	18	24-September	6	0	.
Turku	5	single	pine	green	18	24-September	6	0	.
Kustavi	1	group	birch	yellow	1	23-May	6	0	.
Kustavi	1	group	birch	red	1	23-May	6	0	.
Kustavi	1	group	birch	black	1	23-May	6	0	.
Kustavi	1	group	birch	green	1	23-May	6	0	.
Kustavi	1	single	birch	yellow	1	23-May	6	0	.
Kustavi	1	single	birch	red	1	23-May	6	0	.
Kustavi	1	single	birch	black	1	23-May	6	1	.
Kustavi	1	single	birch	green	1	23-May	6	0	.
Kustavi	1	group	pine	yellow	1	23-May	6	0	.
Kustavi	1	group	pine	red	1	23-May	6	0	.
Kustavi	1	group	pine	black	1	23-May	6	0	.
Kustavi	1	group	pine	green	1	23-May	6	0	.
Kustavi	1	single	pine	yellow	1	23-May	6	0	.
Kustavi	1	single	pine	red	1	23-May	6	0	.
Kustavi	1	single	pine	black	1	23-May	6	0	.
Kustavi	1	single	pine	green	1	23-May	6	3	.
Kustavi	1	group	birch	yellow	2	31-May	8	0	3
Kustavi	1	group	birch	red	2	31-May	8	0	1
Kustavi	1	group	birch	black	2	31-May	8	0	4
Kustavi	1	group	birch	green	2	31-May	8	0	2
Kustavi	1	single	birch	yellow	2	31-May	8	0	.
Kustavi	1	single	birch	red	2	31-May	8	0	.
Kustavi	1	single	birch	black	2	31-May	8	3	.
Kustavi	1	single	birch	green	2	31-May	8	0	.
Kustavi	1	group	pine	yellow	2	31-May	8	0	2
Kustavi	1	group	pine	red	2	31-May	8	0	1
Kustavi	1	group	pine	black	2	31-May	8	0	3
Kustavi	1	group	pine	green	2	31-May	8	0	4
Kustavi	1	single	pine	yellow	2	31-May	8	0	.
Kustavi	1	single	pine	red	2	31-May	8	0	.
Kustavi	1	single	pine	black	2	31-May	8	0	.
Kustavi	1	single	pine	green	2	31-May	8	0	.
Kustavi	1	group	birch	yellow	3	7-June	6	0	2
Kustavi	1	group	birch	red	3	7-June	6	0	1
Kustavi	1	group	birch	black	3	7-June	6	0	4
Kustavi	1	group	birch	green	3	7-June	6	0	3
Kustavi	1	single	birch	yellow	3	7-June	6	0	.
Kustavi	1	single	birch	red	3	7-June	6	0	.
Kustavi	1	single	birch	black	3	7-June	6	1	.
Kustavi	1	single	birch	green	3	7-June	6	0	.
Kustavi	1	group	pine	yellow	3	7-June	6	0	2
Kustavi	1	group	pine	red	3	7-June	6	0	1
Kustavi	1	group	pine	black	3	7-June	6	0	4
Kustavi	1	group	pine	green	3	7-June	6	0	3
Kustavi	1	single	pine	yellow	3	7-June	6	0	.
Kustavi	1	single	pine	red	3	7-June	6	0	.
Kustavi	1	single	pine	black	3	7-June	6	0	.
Kustavi	1	single	pine	green	3	7-June	6	2	.
Kustavi	1	group	birch	yellow	4	14-June	7	0	3
Kustavi	1	group	birch	red	4	14-June	7	0	1
Kustavi	1	group	birch	black	4	14-June	7	0	4
Kustavi	1	group	birch	green	4	14-June	7	0	2
Kustavi	1	single	birch	yellow	4	14-June	7	0	.
Kustavi	1	single	birch	red	4	14-June	7	0	.
Kustavi	1	single	birch	black	4	14-June	7	1	.
Kustavi	1	single	birch	green	4	14-June	7	0	.
Kustavi	1	group	pine	yellow	4	14-June	7	0	2
Kustavi	1	group	pine	red	4	14-June	7	0	3
Kustavi	1	group	pine	black	4	14-June	7	0	1
Kustavi	1	group	pine	green	4	14-June	7	0	4
Kustavi	1	single	pine	yellow	4	14-June	7	0	.
Kustavi	1	single	pine	red	4	14-June	7	0	.
Kustavi	1	single	pine	black	4	14-June	7	0	.
Kustavi	1	single	pine	green	4	14-June	7	0	.
Kustavi	1	group	birch	yellow	5	21-June	7	0	4
Kustavi	1	group	birch	red	5	21-June	7	0	1
Kustavi	1	group	birch	black	5	21-June	7	0	2
Kustavi	1	group	birch	green	5	21-June	7	0	3
Kustavi	1	single	birch	yellow	5	21-June	7	0	.
Kustavi	1	single	birch	red	5	21-June	7	0	.
Kustavi	1	single	birch	black	5	21-June	7	0	.
Kustavi	1	single	birch	green	5	21-June	7	0	.
Kustavi	1	group	pine	yellow	5	21-June	7	0	4
Kustavi	1	group	pine	red	5	21-June	7	0	3
Kustavi	1	group	pine	black	5	21-June	7	0	1
Kustavi	1	group	pine	green	5	21-June	7	0	2
Kustavi	1	single	pine	yellow	5	21-June	7	0	.
Kustavi	1	single	pine	red	5	21-June	7	0	.
Kustavi	1	single	pine	black	5	21-June	7	0	.
Kustavi	1	single	pine	green	5	21-June	7	0	.
Kustavi	1	group	birch	yellow	6	28-June	7	0	2
Kustavi	1	group	birch	red	6	28-June	7	0	1
Kustavi	1	group	birch	black	6	28-June	7	4	4
Kustavi	1	group	birch	green	6	28-June	7	0	3
Kustavi	1	single	birch	yellow	6	28-June	7	0	.
Kustavi	1	single	birch	red	6	28-June	7	0	.
Kustavi	1	single	birch	black	6	28-June	7	2	.
Kustavi	1	single	birch	green	6	28-June	7	0	.
Kustavi	1	group	pine	yellow	6	28-June	7	0	4
Kustavi	1	group	pine	red	6	28-June	7	5	2
Kustavi	1	group	pine	black	6	28-June	7	0	1
Kustavi	1	group	pine	green	6	28-June	7	0	3
Kustavi	1	single	pine	yellow	6	28-June	7	1	.
Kustavi	1	single	pine	red	6	28-June	7	0	.
Kustavi	1	single	pine	black	6	28-June	7	3	.
Kustavi	1	single	pine	green	6	28-June	7	0	.
Kustavi	1	group	birch	yellow	7	5-July	7	0	2
Kustavi	1	group	birch	red	7	5-July	7	4	1
Kustavi	1	group	birch	black	7	5-July	7	0	3
Kustavi	1	group	birch	green	7	5-July	7	0	4
Kustavi	1	single	birch	yellow	7	5-July	7	0	.
Kustavi	1	single	birch	red	7	5-July	7	1	.
Kustavi	1	single	birch	black	7	5-July	7	3	.
Kustavi	1	single	birch	green	7	5-July	7	0	.
Kustavi	1	group	pine	yellow	7	5-July	7	2	3
Kustavi	1	group	pine	red	7	5-July	7	10	1
Kustavi	1	group	pine	black	7	5-July	7	8	2
Kustavi	1	group	pine	green	7	5-July	7	3	4
Kustavi	1	single	pine	yellow	7	5-July	7	0	.
Kustavi	1	single	pine	red	7	5-July	7	0	.
Kustavi	1	single	pine	black	7	5-July	7	0	.
Kustavi	1	single	pine	green	7	5-July	7	2	.
Kustavi	1	group	birch	yellow	8	12-July	7	0	1
Kustavi	1	group	birch	red	8	12-July	7	1	2
Kustavi	1	group	birch	black	8	12-July	7	1	4
Kustavi	1	group	birch	green	8	12-July	7	0	3
Kustavi	1	single	birch	yellow	8	12-July	7	0	.
Kustavi	1	single	birch	red	8	12-July	7	1	.
Kustavi	1	single	birch	black	8	12-July	7	1	.
Kustavi	1	single	birch	green	8	12-July	7	0	.
Kustavi	1	group	pine	yellow	8	12-July	7	0	2
Kustavi	1	group	pine	red	8	12-July	7	0	1
Kustavi	1	group	pine	black	8	12-July	7	1	4
Kustavi	1	group	pine	green	8	12-July	7	0	3
Kustavi	1	single	pine	yellow	8	12-July	7	0	.
Kustavi	1	single	pine	red	8	12-July	7	0	.
Kustavi	1	single	pine	black	8	12-July	7	0	.
Kustavi	1	single	pine	green	8	12-July	7	0	.
Kustavi	1	group	birch	yellow	9	18-July	6	2	1
Kustavi	1	group	birch	red	9	18-July	6	0	2
Kustavi	1	group	birch	black	9	18-July	6	2	3
Kustavi	1	group	birch	green	9	18-July	6	0	4
Kustavi	1	single	birch	yellow	9	18-July	6	2	.
Kustavi	1	single	birch	red	9	18-July	6	0	.
Kustavi	1	single	birch	black	9	18-July	6	4	.
Kustavi	1	single	birch	green	9	18-July	6	0	.
Kustavi	1	group	pine	yellow	9	18-July	6	0	3
Kustavi	1	group	pine	red	9	18-July	6	0	1
Kustavi	1	group	pine	black	9	18-July	6	1	2
Kustavi	1	group	pine	green	9	18-July	6	0	4
Kustavi	1	single	pine	yellow	9	18-July	6	3	.
Kustavi	1	single	pine	red	9	18-July	6	0	.
Kustavi	1	single	pine	black	9	18-July	6	2	.
Kustavi	1	single	pine	green	9	18-July	6	0	.
Kustavi	1	group	birch	yellow	10	25-July	7	0	2
Kustavi	1	group	birch	red	10	25-July	7	1	1
Kustavi	1	group	birch	black	10	25-July	7	0	4
Kustavi	1	group	birch	green	10	25-July	7	0	3
Kustavi	1	single	birch	yellow	10	25-July	7	0	.
Kustavi	1	single	birch	red	10	25-July	7	0	.
Kustavi	1	single	birch	black	10	25-July	7	0	.
Kustavi	1	single	birch	green	10	25-July	7	0	.
Kustavi	1	group	pine	yellow	10	25-July	7	0	4
Kustavi	1	group	pine	red	10	25-July	7	0	1
Kustavi	1	group	pine	black	10	25-July	7	0	3
Kustavi	1	group	pine	green	10	25-July	7	0	2
Kustavi	1	single	pine	yellow	10	25-July	7	0	.
Kustavi	1	single	pine	red	10	25-July	7	0	.
Kustavi	1	single	pine	black	10	25-July	7	1	.
Kustavi	1	single	pine	green	10	25-July	7	0	.
Kustavi	1	group	birch	yellow	11	1-August	7	0	2
Kustavi	1	group	birch	red	11	1-August	7	0	1
Kustavi	1	group	birch	black	11	1-August	7	7	4
Kustavi	1	group	birch	green	11	1-August	7	1	3
Kustavi	1	single	birch	yellow	11	1-August	7	0	.
Kustavi	1	single	birch	red	11	1-August	7	2	.
Kustavi	1	single	birch	black	11	1-August	7	9	.
Kustavi	1	single	birch	green	11	1-August	7	0	.
Kustavi	1	group	pine	yellow	11	1-August	7	0	4
Kustavi	1	group	pine	red	11	1-August	7	4	1
Kustavi	1	group	pine	black	11	1-August	7	4	3
Kustavi	1	group	pine	green	11	1-August	7	0	2
Kustavi	1	single	pine	yellow	11	1-August	7	0	.
Kustavi	1	single	pine	red	11	1-August	7	3	.
Kustavi	1	single	pine	black	11	1-August	7	0	.
Kustavi	1	single	pine	green	11	1-August	7	0	.
Kustavi	1	group	birch	yellow	12	10-August	8	5	3
Kustavi	1	group	birch	red	12	10-August	8	2	1
Kustavi	1	group	birch	black	12	10-August	8	3	2
Kustavi	1	group	birch	green	12	10-August	8	6	4
Kustavi	1	single	birch	yellow	12	10-August	8	0	.
Kustavi	1	single	birch	red	12	10-August	8	17	.
Kustavi	1	single	birch	black	12	10-August	8	6	.
Kustavi	1	single	birch	green	12	10-August	8	0	.
Kustavi	1	group	pine	yellow	12	10-August	8	0	4
Kustavi	1	group	pine	red	12	10-August	8	0	2
Kustavi	1	group	pine	black	12	10-August	8	1	3
Kustavi	1	group	pine	green	12	10-August	8	0	1
Kustavi	1	single	pine	yellow	12	10-August	8	1	.
Kustavi	1	single	pine	red	12	10-August	8	0	.
Kustavi	1	single	pine	black	12	10-August	8	10	.
Kustavi	1	single	pine	green	12	10-August	8	0	.
Kustavi	1	group	birch	yellow	13	17-August	7	3	3
Kustavi	1	group	birch	red	13	17-August	7	4	2
Kustavi	1	group	birch	black	13	17-August	7	14	1
Kustavi	1	group	birch	green	13	17-August	7	3	4
Kustavi	1	single	birch	yellow	13	17-August	7	0	.
Kustavi	1	single	birch	red	13	17-August	7	7	.
Kustavi	1	single	birch	black	13	17-August	7	13	.
Kustavi	1	single	birch	green	13	17-August	7	0	.
Kustavi	1	group	pine	yellow	13	17-August	7	0	4
Kustavi	1	group	pine	red	13	17-August	7	0	1
Kustavi	1	group	pine	black	13	17-August	7	0	2
Kustavi	1	group	pine	green	13	17-August	7	1	3
Kustavi	1	single	pine	yellow	13	17-August	7	6	.
Kustavi	1	single	pine	red	13	17-August	7	0	.
Kustavi	1	single	pine	black	13	17-August	7	3	.
Kustavi	1	single	pine	green	13	17-August	7	0	.
Kustavi	1	group	birch	yellow	14	23-August	6	0	2
Kustavi	1	group	birch	red	14	23-August	6	8	1
Kustavi	1	group	birch	black	14	23-August	6	10	3
Kustavi	1	group	birch	green	14	23-August	6	4	4
Kustavi	1	single	birch	yellow	14	23-August	6	1	.
Kustavi	1	single	birch	red	14	23-August	6	14	.
Kustavi	1	single	birch	black	14	23-August	6	0	.
Kustavi	1	single	birch	green	14	23-August	6	0	.
Kustavi	1	group	pine	yellow	14	23-August	6	0	4
Kustavi	1	group	pine	red	14	23-August	6	5	1
Kustavi	1	group	pine	black	14	23-August	6	3	3
Kustavi	1	group	pine	green	14	23-August	6	0	2
Kustavi	1	single	pine	yellow	14	23-August	6	1	.
Kustavi	1	single	pine	red	14	23-August	6	0	.
Kustavi	1	single	pine	black	14	23-August	6	4	.
Kustavi	1	single	pine	green	14	23-August	6	0	.
Kustavi	1	group	birch	yellow	15	30-August	7	0	2
Kustavi	1	group	birch	red	15	30-August	7	5	1
Kustavi	1	group	birch	black	15	30-August	7	12	4
Kustavi	1	group	birch	green	15	30-August	7	2	3
Kustavi	1	single	birch	yellow	15	30-August	7	2	.
Kustavi	1	single	birch	red	15	30-August	7	0	.
Kustavi	1	single	birch	black	15	30-August	7	11	.
Kustavi	1	single	birch	green	15	30-August	7	0	.
Kustavi	1	group	pine	yellow	15	30-August	7	0	1
Kustavi	1	group	pine	red	15	30-August	7	1	2
Kustavi	1	group	pine	black	15	30-August	7	0	3
Kustavi	1	group	pine	green	15	30-August	7	0	4
Kustavi	1	single	pine	yellow	15	30-August	7	1	.
Kustavi	1	single	pine	red	15	30-August	7	0	.
Kustavi	1	single	pine	black	15	30-August	7	0	.
Kustavi	1	single	pine	green	15	30-August	7	1	.
Kustavi	1	group	birch	yellow	16	5-September	6	0	2
Kustavi	1	group	birch	red	16	5-September	6	0	1
Kustavi	1	group	birch	black	16	5-September	6	0	3
Kustavi	1	group	birch	green	16	5-September	6	0	4
Kustavi	1	single	birch	yellow	16	5-September	6	0	.
Kustavi	1	single	birch	red	16	5-September	6	0	.
Kustavi	1	single	birch	black	16	5-September	6	0	.
Kustavi	1	single	birch	green	16	5-September	6	0	.
Kustavi	1	group	pine	yellow	16	5-September	6	0	4
Kustavi	1	group	pine	red	16	5-September	6	0	1
Kustavi	1	group	pine	black	16	5-September	6	0	3
Kustavi	1	group	pine	green	16	5-September	6	0	2
Kustavi	1	single	pine	yellow	16	5-September	6	0	.
Kustavi	1	single	pine	red	16	5-September	6	0	.
Kustavi	1	single	pine	black	16	5-September	6	0	.
Kustavi	1	single	pine	green	16	5-September	6	0	.
Kustavi	1	group	birch	yellow	17	12-September	6	0	2
Kustavi	1	group	birch	red	17	12-September	6	3	1
Kustavi	1	group	birch	black	17	12-September	6	6	4
Kustavi	1	group	birch	green	17	12-September	6	0	3
Kustavi	1	single	birch	yellow	17	12-September	6	0	.
Kustavi	1	single	birch	red	17	12-September	6	0	.
Kustavi	1	single	birch	black	17	12-September	6	13	.
Kustavi	1	single	birch	green	17	12-September	6	0	.
Kustavi	1	group	pine	yellow	17	12-September	6	0	4
Kustavi	1	group	pine	red	17	12-September	6	0	1
Kustavi	1	group	pine	black	17	12-September	6	0	2
Kustavi	1	group	pine	green	17	12-September	6	0	3
Kustavi	1	single	pine	yellow	17	12-September	6	0	.
Kustavi	1	single	pine	red	17	12-September	6	0	.
Kustavi	1	single	pine	black	17	12-September	6	3	.
Kustavi	1	single	pine	green	17	12-September	6	2	.
Kustavi	1	group	birch	yellow	18	20-September	8	0	2
Kustavi	1	group	birch	red	18	20-September	8	1	1
Kustavi	1	group	birch	black	18	20-September	8	10	4
Kustavi	1	group	birch	green	18	20-September	8	0	3
Kustavi	1	single	birch	yellow	18	20-September	8	0	.
Kustavi	1	single	birch	red	18	20-September	8	2	.
Kustavi	1	single	birch	black	18	20-September	8	4	.
Kustavi	1	single	birch	green	18	20-September	8	0	.
Kustavi	1	group	pine	yellow	18	20-September	8	0	4
Kustavi	1	group	pine	red	18	20-September	8	0	1
Kustavi	1	group	pine	black	18	20-September	8	1	1
Kustavi	1	group	pine	green	18	20-September	8	0	3
Kustavi	1	single	pine	yellow	18	20-September	8	4	.
Kustavi	1	single	pine	red	18	20-September	8	0	.
Kustavi	1	single	pine	black	18	20-September	8	5	.
Kustavi	1	single	pine	green	18	20-September	8	0	.
Kustavi	2	group	birch	yellow	1	23-May	6	0	.
Kustavi	2	group	birch	red	1	23-May	6	0	.
Kustavi	2	group	birch	black	1	23-May	6	0	.
Kustavi	2	group	birch	green	1	23-May	6	1	.
Kustavi	2	single	birch	yellow	1	23-May	6	0	.
Kustavi	2	single	birch	red	1	23-May	6	0	.
Kustavi	2	single	birch	black	1	23-May	6	0	.
Kustavi	2	single	birch	green	1	23-May	6	0	.
Kustavi	2	group	pine	yellow	1	23-May	6	0	.
Kustavi	2	group	pine	red	1	23-May	6	0	.
Kustavi	2	group	pine	black	1	23-May	6	0	.
Kustavi	2	group	pine	green	1	23-May	6	0	.
Kustavi	2	single	pine	yellow	1	23-May	6	0	.
Kustavi	2	single	pine	red	1	23-May	6	0	.
Kustavi	2	single	pine	black	1	23-May	6	0	.
Kustavi	2	single	pine	green	1	23-May	6	1	.
Kustavi	2	group	birch	yellow	2	31-May	8	0	2
Kustavi	2	group	birch	red	2	31-May	8	0	1
Kustavi	2	group	birch	black	2	31-May	8	0	3
Kustavi	2	group	birch	green	2	31-May	8	0	4
Kustavi	2	single	birch	yellow	2	31-May	8	0	.
Kustavi	2	single	birch	red	2	31-May	8	0	.
Kustavi	2	single	birch	black	2	31-May	8	0	.
Kustavi	2	single	birch	green	2	31-May	8	0	.
Kustavi	2	group	pine	yellow	2	31-May	8	0	1
Kustavi	2	group	pine	red	2	31-May	8	0	3
Kustavi	2	group	pine	black	2	31-May	8	0	4
Kustavi	2	group	pine	green	2	31-May	8	0	2
Kustavi	2	single	pine	yellow	2	31-May	8	0	.
Kustavi	2	single	pine	red	2	31-May	8	0	.
Kustavi	2	single	pine	black	2	31-May	8	0	.
Kustavi	2	single	pine	green	2	31-May	8	0	.
Kustavi	2	group	birch	yellow	3	7-June	6	0	4
Kustavi	2	group	birch	red	3	7-June	6	0	2
Kustavi	2	group	birch	black	3	7-June	6	0	3
Kustavi	2	group	birch	green	3	7-June	6	0	1
Kustavi	2	single	birch	yellow	3	7-June	6	0	.
Kustavi	2	single	birch	red	3	7-June	6	0	.
Kustavi	2	single	birch	black	3	7-June	6	0	.
Kustavi	2	single	birch	green	3	7-June	6	0	.
Kustavi	2	group	pine	yellow	3	7-June	6	0	1
Kustavi	2	group	pine	red	3	7-June	6	1	2
Kustavi	2	group	pine	black	3	7-June	6	0	3
Kustavi	2	group	pine	green	3	7-June	6	0	4
Kustavi	2	single	pine	yellow	3	7-June	6	0	.
Kustavi	2	single	pine	red	3	7-June	6	0	.
Kustavi	2	single	pine	black	3	7-June	6	0	.
Kustavi	2	single	pine	green	3	7-June	6	0	.
Kustavi	2	group	birch	yellow	4	14-June	7	0	4
Kustavi	2	group	birch	red	4	14-June	7	0	1
Kustavi	2	group	birch	black	4	14-June	7	0	3
Kustavi	2	group	birch	green	4	14-June	7	3	2
Kustavi	2	single	birch	yellow	4	14-June	7	0	.
Kustavi	2	single	birch	red	4	14-June	7	0	.
Kustavi	2	single	birch	black	4	14-June	7	0	.
Kustavi	2	single	birch	green	4	14-June	7	0	.
Kustavi	2	group	pine	yellow	4	14-June	7	0	1
Kustavi	2	group	pine	red	4	14-June	7	0	3
Kustavi	2	group	pine	black	4	14-June	7	0	2
Kustavi	2	group	pine	green	4	14-June	7	0	4
Kustavi	2	single	pine	yellow	4	14-June	7	0	.
Kustavi	2	single	pine	red	4	14-June	7	0	.
Kustavi	2	single	pine	black	4	14-June	7	0	.
Kustavi	2	single	pine	green	4	14-June	7	0	.
Kustavi	2	group	birch	yellow	5	21-June	7	0	2
Kustavi	2	group	birch	red	5	21-June	7	0	1
Kustavi	2	group	birch	black	5	21-June	7	0	3
Kustavi	2	group	birch	green	5	21-June	7	0	4
Kustavi	2	single	birch	yellow	5	21-June	7	0	.
Kustavi	2	single	birch	red	5	21-June	7	0	.
Kustavi	2	single	birch	black	5	21-June	7	0	.
Kustavi	2	single	birch	green	5	21-June	7	0	.
Kustavi	2	group	pine	yellow	5	21-June	7	0	2
Kustavi	2	group	pine	red	5	21-June	7	0	1
Kustavi	2	group	pine	black	5	21-June	7	0	3
Kustavi	2	group	pine	green	5	21-June	7	0	4
Kustavi	2	single	pine	yellow	5	21-June	7	0	.
Kustavi	2	single	pine	red	5	21-June	7	0	.
Kustavi	2	single	pine	black	5	21-June	7	0	.
Kustavi	2	single	pine	green	5	21-June	7	0	.
Kustavi	2	group	birch	yellow	6	28-June	7	2	4
Kustavi	2	group	birch	red	6	28-June	7	13	1
Kustavi	2	group	birch	black	6	28-June	7	0	3
Kustavi	2	group	birch	green	6	28-June	7	0	2
Kustavi	2	single	birch	yellow	6	28-June	7	0	.
Kustavi	2	single	birch	red	6	28-June	7	0	.
Kustavi	2	single	birch	black	6	28-June	7	0	.
Kustavi	2	single	birch	green	6	28-June	7	0	.
Kustavi	2	group	pine	yellow	6	28-June	7	0	1
Kustavi	2	group	pine	red	6	28-June	7	1	3
Kustavi	2	group	pine	black	6	28-June	7	0	2
Kustavi	2	group	pine	green	6	28-June	7	0	4
Kustavi	2	single	pine	yellow	6	28-June	7	0	.
Kustavi	2	single	pine	red	6	28-June	7	0	.
Kustavi	2	single	pine	black	6	28-June	7	3	.
Kustavi	2	single	pine	green	6	28-June	7	0	.
Kustavi	2	group	birch	yellow	7	5-July	7	0	3
Kustavi	2	group	birch	red	7	5-July	7	0	1
Kustavi	2	group	birch	black	7	5-July	7	0	2
Kustavi	2	group	birch	green	7	5-July	7	0	4
Kustavi	2	single	birch	yellow	7	5-July	7	0	.
Kustavi	2	single	birch	red	7	5-July	7	2	.
Kustavi	2	single	birch	black	7	5-July	7	0	.
Kustavi	2	single	birch	green	7	5-July	7	0	.
Kustavi	2	group	pine	yellow	7	5-July	7	0	1
Kustavi	2	group	pine	red	7	5-July	7	2	4
Kustavi	2	group	pine	black	7	5-July	7	4	3
Kustavi	2	group	pine	green	7	5-July	7	0	2
Kustavi	2	single	pine	yellow	7	5-July	7	0	.
Kustavi	2	single	pine	red	7	5-July	7	0	.
Kustavi	2	single	pine	black	7	5-July	7	0	.
Kustavi	2	single	pine	green	7	5-July	7	0	.
Kustavi	2	group	birch	yellow	8	12-July	7	0	2
Kustavi	2	group	birch	red	8	12-July	7	0	1
Kustavi	2	group	birch	black	8	12-July	7	0	3
Kustavi	2	group	birch	green	8	12-July	7	0	4
Kustavi	2	single	birch	yellow	8	12-July	7	4	.
Kustavi	2	single	birch	red	8	12-July	7	0	.
Kustavi	2	single	birch	black	8	12-July	7	0	.
Kustavi	2	single	birch	green	8	12-July	7	0	.
Kustavi	2	group	pine	yellow	8	12-July	7	1	1
Kustavi	2	group	pine	red	8	12-July	7	4	3
Kustavi	2	group	pine	black	8	12-July	7	1	4
Kustavi	2	group	pine	green	8	12-July	7	0	2
Kustavi	2	single	pine	yellow	8	12-July	7	0	.
Kustavi	2	single	pine	red	8	12-July	7	0	.
Kustavi	2	single	pine	black	8	12-July	7	0	.
Kustavi	2	single	pine	green	8	12-July	7	0	.
Kustavi	2	group	birch	yellow	9	18-July	6	0	4
Kustavi	2	group	birch	red	9	18-July	6	0	1
Kustavi	2	group	birch	black	9	18-July	6	0	2
Kustavi	2	group	birch	green	9	18-July	6	3	3
Kustavi	2	single	birch	yellow	9	18-July	6	0	.
Kustavi	2	single	birch	red	9	18-July	6	5	.
Kustavi	2	single	birch	black	9	18-July	6	0	.
Kustavi	2	single	birch	green	9	18-July	6	0	.
Kustavi	2	group	pine	yellow	9	18-July	6	1	1
Kustavi	2	group	pine	red	9	18-July	6	0	2
Kustavi	2	group	pine	black	9	18-July	6	1	3
Kustavi	2	group	pine	green	9	18-July	6	2	4
Kustavi	2	single	pine	yellow	9	18-July	6	0	.
Kustavi	2	single	pine	red	9	18-July	6	0	.
Kustavi	2	single	pine	black	9	18-July	6	0	.
Kustavi	2	single	pine	green	9	18-July	6	0	.
Kustavi	2	group	birch	yellow	10	25-July	7	0	4
Kustavi	2	group	birch	red	10	25-July	7	3	1
Kustavi	2	group	birch	black	10	25-July	7	0	2
Kustavi	2	group	birch	green	10	25-July	7	0	3
Kustavi	2	single	birch	yellow	10	25-July	7	0	.
Kustavi	2	single	birch	red	10	25-July	7	5	.
Kustavi	2	single	birch	black	10	25-July	7	3	.
Kustavi	2	single	birch	green	10	25-July	7	0	.
Kustavi	2	group	pine	yellow	10	25-July	7	3	1
Kustavi	2	group	pine	red	10	25-July	7	8	2
Kustavi	2	group	pine	black	10	25-July	7	3	4
Kustavi	2	group	pine	green	10	25-July	7	0	3
Kustavi	2	single	pine	yellow	10	25-July	7	0	.
Kustavi	2	single	pine	red	10	25-July	7	0	.
Kustavi	2	single	pine	black	10	25-July	7	0	.
Kustavi	2	single	pine	green	10	25-July	7	0	.
Kustavi	2	group	birch	yellow	11	1-August	7	12	4
Kustavi	2	group	birch	red	11	1-August	7	0	1
Kustavi	2	group	birch	black	11	1-August	7	0	2
Kustavi	2	group	birch	green	11	1-August	7	0	3
Kustavi	2	single	birch	yellow	11	1-August	7	0	.
Kustavi	2	single	birch	red	11	1-August	7	7	.
Kustavi	2	single	birch	black	11	1-August	7	0	.
Kustavi	2	single	birch	green	11	1-August	7	3	.
Kustavi	2	group	pine	yellow	11	1-August	7	0	1
Kustavi	2	group	pine	red	11	1-August	7	0	2
Kustavi	2	group	pine	black	11	1-August	7	0	4
Kustavi	2	group	pine	green	11	1-August	7	8	3
Kustavi	2	single	pine	yellow	11	1-August	7	0	.
Kustavi	2	single	pine	red	11	1-August	7	6	.
Kustavi	2	single	pine	black	11	1-August	7	0	.
Kustavi	2	single	pine	green	11	1-August	7	0	.
Kustavi	2	group	birch	yellow	12	10-August	8	0	4
Kustavi	2	group	birch	red	12	10-August	8	1	2
Kustavi	2	group	birch	black	12	10-August	8	0	1
Kustavi	2	group	birch	green	12	10-August	8	0	3
Kustavi	2	single	birch	yellow	12	10-August	8	6	.
Kustavi	2	single	birch	red	12	10-August	8	2	.
Kustavi	2	single	birch	black	12	10-August	8	6	.
Kustavi	2	single	birch	green	12	10-August	8	2	.
Kustavi	2	group	pine	yellow	12	10-August	8	1	3
Kustavi	2	group	pine	red	12	10-August	8	1	1
Kustavi	2	group	pine	black	12	10-August	8	0	2
Kustavi	2	group	pine	green	12	10-August	8	2	4
Kustavi	2	single	pine	yellow	12	10-August	8	0	.
Kustavi	2	single	pine	red	12	10-August	8	5	.
Kustavi	2	single	pine	black	12	10-August	8	0	.
Kustavi	2	single	pine	green	12	10-August	8	0	.
Kustavi	2	group	birch	yellow	13	17-August	7	0	3
Kustavi	2	group	birch	red	13	17-August	7	2	1
Kustavi	2	group	birch	black	13	17-August	7	0	2
Kustavi	2	group	birch	green	13	17-August	7	0	4
Kustavi	2	single	birch	yellow	13	17-August	7	3	.
Kustavi	2	single	birch	red	13	17-August	7	5	.
Kustavi	2	single	birch	black	13	17-August	7	0	.
Kustavi	2	single	birch	green	13	17-August	7	0	.
Kustavi	2	group	pine	yellow	13	17-August	7	1	1
Kustavi	2	group	pine	red	13	17-August	7	0	3
Kustavi	2	group	pine	black	13	17-August	7	17	4
Kustavi	2	group	pine	green	13	17-August	7	1	2
Kustavi	2	single	pine	yellow	13	17-August	7	0	.
Kustavi	2	single	pine	red	13	17-August	7	2	.
Kustavi	2	single	pine	black	13	17-August	7	1	.
Kustavi	2	single	pine	green	13	17-August	7	0	.
Kustavi	2	group	birch	yellow	14	23-August	6	2	2
Kustavi	2	group	birch	red	14	23-August	6	1	1
Kustavi	2	group	birch	black	14	23-August	6	4	4
Kustavi	2	group	birch	green	14	23-August	6	2	3
Kustavi	2	single	birch	yellow	14	23-August	6	0	.
Kustavi	2	single	birch	red	14	23-August	6	0	.
Kustavi	2	single	birch	black	14	23-August	6	1	.
Kustavi	2	single	birch	green	14	23-August	6	0	.
Kustavi	2	group	pine	yellow	14	23-August	6	0	1
Kustavi	2	group	pine	red	14	23-August	6	1	3
Kustavi	2	group	pine	black	14	23-August	6	1	4
Kustavi	2	group	pine	green	14	23-August	6	0	2
Kustavi	2	single	pine	yellow	14	23-August	6	1	.
Kustavi	2	single	pine	red	14	23-August	6	3	.
Kustavi	2	single	pine	black	14	23-August	6	0	.
Kustavi	2	single	pine	green	14	23-August	6	0	.
Kustavi	2	group	birch	yellow	15	30-August	7	0	2
Kustavi	2	group	birch	red	15	30-August	7	0	1
Kustavi	2	group	birch	black	15	30-August	7	3	3
Kustavi	2	group	birch	green	15	30-August	7	0	4
Kustavi	2	single	birch	yellow	15	30-August	7	0	.
Kustavi	2	single	birch	red	15	30-August	7	9	.
Kustavi	2	single	birch	black	15	30-August	7	5	.
Kustavi	2	single	birch	green	15	30-August	7	15	.
Kustavi	2	group	pine	yellow	15	30-August	7	3	3
Kustavi	2	group	pine	red	15	30-August	7	6	1
Kustavi	2	group	pine	black	15	30-August	7	10	2
Kustavi	2	group	pine	green	15	30-August	7	1	4
Kustavi	2	single	pine	yellow	15	30-August	7	1	.
Kustavi	2	single	pine	red	15	30-August	7	3	.
Kustavi	2	single	pine	black	15	30-August	7	0	.
Kustavi	2	single	pine	green	15	30-August	7	0	.
Kustavi	2	group	birch	yellow	16	5-September	6	0	3
Kustavi	2	group	birch	red	16	5-September	6	0	1
Kustavi	2	group	birch	black	16	5-September	6	0	4
Kustavi	2	group	birch	green	16	5-September	6	0	2
Kustavi	2	single	birch	yellow	16	5-September	6	0	.
Kustavi	2	single	birch	red	16	5-September	6	0	.
Kustavi	2	single	birch	black	16	5-September	6	0	.
Kustavi	2	single	birch	green	16	5-September	6	0	.
Kustavi	2	group	pine	yellow	16	5-September	6	0	4
Kustavi	2	group	pine	red	16	5-September	6	0	1
Kustavi	2	group	pine	black	16	5-September	6	2	3
Kustavi	2	group	pine	green	16	5-September	6	0	2
Kustavi	2	single	pine	yellow	16	5-September	6	0	.
Kustavi	2	single	pine	red	16	5-September	6	3	.
Kustavi	2	single	pine	black	16	5-September	6	0	.
Kustavi	2	single	pine	green	16	5-September	6	0	.
Kustavi	2	group	birch	yellow	17	12-September	6	0	4
Kustavi	2	group	birch	red	17	12-September	6	0	1
Kustavi	2	group	birch	black	17	12-September	6	0	3
Kustavi	2	group	birch	green	17	12-September	6	0	2
Kustavi	2	single	birch	yellow	17	12-September	6	0	.
Kustavi	2	single	birch	red	17	12-September	6	0	.
Kustavi	2	single	birch	black	17	12-September	6	2	.
Kustavi	2	single	birch	green	17	12-September	6	0	.
Kustavi	2	group	pine	yellow	17	12-September	6	0	4
Kustavi	2	group	pine	red	17	12-September	6	0	1
Kustavi	2	group	pine	black	17	12-September	6	0	3
Kustavi	2	group	pine	green	17	12-September	6	0	2
Kustavi	2	single	pine	yellow	17	12-September	6	0	.
Kustavi	2	single	pine	red	17	12-September	6	0	.
Kustavi	2	single	pine	black	17	12-September	6	0	.
Kustavi	2	single	pine	green	17	12-September	6	0	.
[truncated: 880 more rows]
